# Supplementary material for: An interaction network of mental disorder proteins in neural stem cells
Source: Transl Psychiatry. 2017 Apr 4;7(4):e1082–. doi: 10.1038/tp.2017.52 (PMC5416693; doi:10.1038/tp.2017.52)
Supplement: Supplementary Tables 4–7 [file tp201752x5.xlsx]

## Sheet: Supplementary Table 4
Supplementary Table 4	Tcf4
			Experiment 1			Experiment 2			Experiment 3			Control
Protein	Accession	Average	EmPAI	Mascot	Unique	EmPAI	Mascot	Unique	EmPAI	Mascot	Unique	EmPAI	Mascot	Unique
		emPAI			peptides			peptides			peptides			peptides
Tcf4	Q91YV0	30.48	21.73	2256	31	38.38	2389	29	31.33	2374	29	0	0	0
Apc complex
Anapc1	P53995	0.196667	0.47	1019	24	0.1	251	7	0.02	61	1	0	0	0
Anapc5	Q8BTZ4	0.193333	0.54	464	9	0.04	57	1	0	0	0	0	0	0
Anapc7	Q9WVM3	0.143333	0.37	204	5	0.06	51	1	0	0	0	0	0	0
Cnot complex
Cnot8	Q9D8X5	0.396667	0.7	221	5	0.49	193	4	0	0	0	0	0	0
Cnot1	B7ZWL1	0.373333	0.84	2117	44	0.19	635	14	0.09	340	8	0	0	0
Cnot2	Q8C5L3	0.13	0.27	265	4	0	0	0	0.12	73	2	0	0	0
Cnot10	Q8BH15	0.0733333	0.14	115	3	0.04	72	1	0.04	71	1	0	0	0
Ncor-Tbl1xr1 complex
Tbl1xr1	Q8BHJ5	2.95667	3.97	1226	19	2.97	1185	17	1.93	976	15	0	0	0
Tbl1x	Q9QXE7	1.71333	2.29	860	15	1.71	934	15	1.14	619	11	0	0	0
Ncor2	F6Z4B2	0.403333	0.49	1428	32	0.31	923	20	0.41	1155	26	0	0	0
Ncor1	E9Q8K6	0.29	0.38	1149	24	0.21	696	14	0.28	888	18	0	0	0
NuRD complex
Mbd3	D3YTR5	4.04	4.22	631	12	3.96	621	11	3.94	574	11	0	0	0
Gatad2b	Q8VHR5	1.54667	2.74	1156	20	1.05	613	11	0.85	604	11	0	0	0
Chd4 (Mi2-beta)	E9QAS5	0.82	1.22	2181	48	0.57	1185	26	0.67	1369	29	0	0	0
Mta1	F8WHY8	0.82	1.07	794	15	0.66	673	12	0.73	777	13	0	0	0
Mbd2	Q9Z2E1	0.486667	0.63	245	6	0.47	225	5	0.36	128	4	0	0	0
Gatad2a	E9QMN5	0.453333	0.8	623	11	0.28	301	5	0.28	234	5	0	0	0
Spalt proteins
Sall3	Q62255	0.753333	1.06	1316	24	0.66	1096	18	0.54	992	16	0	0	0
Sall2	F7ARK3	0.166667	0.25	318	7	0.16	338	5	0.09	272	3	0	0	0
Swi-Snf complex
Actl6a	Q9Z2N8	1.20667	1.12	626	10	1.49	672	11	1.01	601	10	0	0	0
Smarcc2	Q3UID0	0.36	0.42	641	12	0.42	726	12	0.24	304	2	0	0	0
Smarcd1	Q61466	0.323333	0.45	340	7	0.33	226	5	0.19	132	2	0	0	0
Smarce1	O54941	0.246667	0.26	107	2	0.33	210	4	0.15	105	1	0	0	0
Smarca4	G3UX35	0.146667	0.22	429	10	0.15	280	6	0.07	141	3	0	0	0
Arid1a	A2BH40	0.0766667	0.16	425	9	0.04	162	3	0.03	96	2	0	0	0
Trrap complex
Ep400	F6R9G0	0.56	0.85	786	18	0.62	438	10	0.21	216	5	0	0	0
Ing3	Q8VEK6	0.32	0.48	176	5	0.4	156	3	0.08	70	1	0	0	0
Trrap	E9PZA7	0.19	0.3	1492	32	0.17	837	20	0.1	481	12	0	0	0
Brd8	Q8R3B7	0.123333	0.16	141	4	0.14	222	4	0.07	128	2	0	0	0
Kat5	Q8CHK4	0.103333	0	0	0	0.19	83	3	0.12	85	2	0	0	0
Transcription factors
Id4	P41139	4.13333	6.71	490	8	2.85	422	6	2.84	334	5	0	0	0
Cbfa2t2	O70374	3.81667	6.43	1459	26	3.13	1125	20	1.89	931	17	0	0	0
Twist1	P26687	3.43333	3.46	413	6	3.77	423	6	3.07	284	5	0	0	0
Id1	A2AHY3	2.95	3.7	512	7	2.58	416	6	2.57	443	6	0	0	0
Tcf12	Q61286	2.82667	3.38	1489	26	2.48	1452	23	2.62	1492	24	0	0	0
Ccdc101	Q9DA08	2.75333	3.95	782	13	2.32	730	11	1.99	636	10	0	0	0
Olig1	Q9JKN5	2.63333	3.16	581	9	2.37	590	9	2.37	550	9	0	0	0
Id2	P41136	1.48333	2.16	278	5	1.38	189	4	0.91	165	3	0	0	0
Rqcd1	Q9JKY0	1.45667	2.53	633	13	1.2	365	8	0.64	273	6	0	0	0
Bap18	Q9DCT6	1.06667	1.63	247	4	0.93	183	3	0.64	126	3	0	0	0
Wdr5	F6Q3W0	0.913333	0.96	452	8	1.06	412	8	0.72	354	6	0	0	0
Tcf3	E9PWE5	0.863333	1.61	719	16	0.49	374	8	0.49	398	8	0	0	0
0610010K14Rik	D3Z687	0.86	1.01	247	4	0.93	183	3	0.64	126	3	0	0	0
Hdac3	Q3UM33	0.853333	1.08	486	9	0.86	390	8	0.62	340	6	0	0	0
Id3	P41133	0.793333	1.82	257	4	0.28	97	1	0.28	91	1	0	0	0
Sox2	Q60I23	0.75	1.3	384	6	0.48	165	4	0.47	163	4	0	0	0
Sub1	P11031	0.726667	1.61	192	4	0.57	95	2	0	0	0	0	0	0
Ascl1	Q02067	0.683333	0.33	110	2	1.23	252	5	0.49	134	3	0	0	0
Cbx3	P23198	0.646667	0.96	223	4	0.61	105	2	0.37	80	2	0	0	0
Rnf2	Q9CQJ4	0.633333	0.93	295	6	0.42	189	4	0.55	224	5	0	0	0
Kdm1a	A3KG93	0.593333	0.71	712	14	0.48	698	11	0.59	745	13	0	0	0
Yeats4	Q9CR11	0.563333	0.95	215	4	0.46	147	3	0.28	59	2	0	0	0
Nfia	B1AUB6	0.55	0.82	432	8	0.28	177	4	0.55	363	7	0	0	0
Smarca5	Q91ZW3	0.543333	0.66	777	17	0.65	874	16	0.32	564	10	0	0	0
Trps1	Q925H1	0.526667	0.79	1205	23	0.46	866	16	0.33	671	12	0	0	0
Mta3	E9Q794	0.516667	0.73	471	9	0.33	293	5	0.49	380	6	0	0	0
Trim33	E9QME5	0.496667	0.91	1228	21	0.31	647	10	0.27	583	9	0	0	0
Znf148	Q61624	0.45	0.69	736	13	0.41	373	7	0.25	311	6	0	0	0
Morf4l1	P60762	0.43	0.41	270	4	0.5	231	4	0.38	183	3	0	0	0
Wiz	F6ZBR8	0.41	0.51	589	12	0.47	546	12	0.25	360	7	0	0	0
Cdc23	G3X8W7	0.406667	0.82	566	11	0.29	167	5	0.11	61	2	0	0	0
Nfix	D3YZ00	0.4	0.71	332	8	0.28	207	4	0.21	153	3	0	0	0
Sox8	Q04886	0.386667	0.54	227	6	0.22	102	3	0.4	175	4	0	0	0
Gps2	Q921N8	0.37	0.48	170	4	0.32	105	2	0.31	94	2	0	0	0
Hexim2	Q3TVI4	0.37	0.44	92	2	0.26	50	1	0.41	82	2	0	0	0
Jmjd1c	G3UYW3	0.36	0.59	1625	36	0.23	803	17	0.26	904	18	0	0	0
Hmgb2	P30681	0.353333	0.55	145	3	0.51	95	3	0	0	0	0	0	0
Prdm6	Q3UZD5	0.35	0.64	397	9	0.36	167	4	0.05	49	1	0	0	0
Zkscan3	Q91VW9	0.333333	0.33	270	5	0.41	110	3	0.26	84	2	0	0	0
Trim21	Q3U7K7	0.293333	0.39	218	6	0.36	214	4	0.13	121	2	0	0	0
Hoxa5	P09021	0.29	0.62	231	4	0	0	0	0.25	105	2	0	0	0
Bcl7c	O08664	0.286667	0	0	0	0.53	110	3	0.33	90	2	0	0	0
Tal1	A2AD40	0.273333	0.27	75	1	0.34	164	3	0.21	105	2	0	0	0
Maml2	F6U238	0.273333	0.59	642	13	0.1	151	3	0.13	183	4	0	0	0
Sin3a	Q60520	0.266667	0.42	470	13	0.2	415	8	0.18	261	7	0	0	0
Znf281	Q99LI5	0.263333	0.45	514	10	0.19	251	5	0.15	220	4	0	0	0
Cdk9	Q99J95	0.26	0.52	261	5	0	0	0	0.26	88	3	0	0	0
Ctbp2	E9Q0T4	0.253333	0.44	243	5	0.16	81	2	0.16	62	2	0	0	0
Nfib	A2ADI3	0.243333	0.49	328	7	0	0	0	0.24	180	4	0	0	0
Ilf2	Q9CXY6	0.236667	0.26	108	3	0.17	126	3	0.28	128	3	0	0	0
Gatad1	Q920S3	0.236667	0.45	116	3	0.26	92	2	0	0	0	0	0	0
Ogt	Q8CGY8	0.233333	0.49	631	13	0.12	200	4	0.09	153	3	0	0	0
Rfx3	G5E890	0.226667	0.41	367	7	0.14	86	2	0.13	146	3	0	0	0
Emsy	Q8BMB0	0.223333	0.38	647	12	0.16	294	6	0.13	253	5	0	0	0
Bptf	A2A654	0.22	0.2	812	18	0.25	1194	21	0.21	1112	19	0	0	0
Cdk2	P97377	0.21	0.44	184	4	0.19	62	2	0	0	0	0	0	0
Bre	Q8K3W0	0.206667	0.28	116	3	0.26	123	3	0.08	47	1	0	0	0
Rcor2	Q8C796	0.206667	0.36	254	5	0.26	121	3	0	0	0	0	0	0
Cxxc5	Q91WA4	0.2	0.38	130	3	0	0	0	0.22	57	2	0	0	0
Rcor1	Q8CFE3	0.196667	0.23	132	3	0.29	142	3	0.07	97	2	0	0	0
Skp1	Q9WTX5	0.193333	0.2	70	1	0.19	78	1	0.19	74	1	0	0	0
Ehmt2	A2CG77	0.186667	0.08	139	4	0.35	426	10	0.13	181	5	0	0	0
Gtf2i	Q9ESZ8	0.18	0.47	403	11	0.07	76	2	0	0	0	0	0	0
Zeb2	Q9R0G7	0.173333	0.17	253	7	0.25	326	8	0.1	132	4	0	0	0
Ncoa2	Q61026	0.17	0.37	659	13	0	0	0	0.14	290	6	0	0	0
Ehmt1	E9Q5A3	0.163333	0.13	301	5	0.24	408	8	0.12	227	4	0	0	0
Znf143	O70230	0.15	0.3	196	5	0.1	69	2	0.05	41	1	0	0	0
Znf24	Q91VN1	0.15	0.18	125	3	0	0	0	0.27	98	3	0	0	0
Kat8	Q9D1P2	0.14	0	0	0	0.21	113	3	0.21	134	3	0	0	0
Zbtb43	G3X9N4	0.133333	0	0	0	0.2	59	1	0.2	57	1	0	0	0
Eya4	Q8BY78	0.133333	0.24	183	4	0.11	110	2	0.05	72	1	0	0	0
Ash2l	E9PU93	0.133333	0.21	164	3	0.19	115	3	0	0	0	0	0	0
Hcfc1	Q61191	0.13	0.33	768	18	0.03	80	2	0.03	72	2	0	0	0
Zfp644	E9QA22	0.13	0.19	328	8	0.15	369	6	0.05	76	2	0	0	0
Maged1	Q9QYH6	0.126667	0.08	340	7	0.04	92	1	0.26	134	2	0	0	0
Neurod1	Q60867	0.123333	0.19	100	2	0.18	86	2	0	0	0	0	0	0
Chd7	A2AJK6	0.12	0.11	447	10	0.18	693	16	0.07	292	7	0	0	0
Ccnc	Q3UXL9	0.113333	0.12	61	1	0.11	54	1	0.11	53	1	0	0	0
Nacc1	Q7TSZ8	0.106667	0.13	149	3	0.13	114	2	0.06	43	1	0	0	0
C130039O16Rik	E9Q2I4	0.0933333	0.16	206	5	0.06	115	2	0.06	111	2	0	0	0
Hmg20a	Q9DC33	0.09	0	0	0	0.18	85	2	0.09	65	1	0	0	0
Brca1	P48754	0.0833333	0.2	538	11	0.05	141	4	0	0	0	0	0	0
Smad4	P97471	0.0833333	0.19	142	3	0	0	0	0.06	63	1	0	0	0
Znf609	Q8BZ47	0.0766667	0.07	158	3	0.09	157	5	0.07	139	3	0	0	0
Ski	B1AUF1	0.0766667	0.14	96	3	0.09	61	2	0	0	0	0	0	0
Kansl3	A2RSY1	0.0766667	0.12	147	3	0.07	122	2	0.04	95	1	0	0	0
Zfp462	B1AWL2	0.0766667	0.12	337	9	0.05	147	4	0.06	205	6	0	0	0
Zfp655	Q9CZP3	0.0766667	0.12	62	2	0.11	81	2	0	0	0	0	0	0
Rfx1	P48377	0.0733333	0.15	170	4	0	0	0	0.07	100	2	0	0	0
Ep300	E9PYJ8	0.0733333	0.19	573	13	0	0	0	0.03	65	2	0	0	0
Kansl2	F8WJE3	0.0733333	0.15	103	2	0	0	0	0.07	69	1	0	0	0
Phc3	D3YY34	0.07	0.11	145	3	0.1	146	3	0	0	0	0	0	0
Ubr5	Q80TP3	0.07	0.18	567	15	0.03	0	0	0	168	3	0	0	0
Setd2	E9Q5F9	0.07	0.12	314	9	0.05	171	4	0.04	64	1	0	0	0
Zfr	O88532	0.0666667	0.17	274	6	0.03	66	1	0	0	0	0	0	0
Sp1	G3X8Q0	0.0566667	0.09	124	2	0.04	49	1	0.04	84	1	0	0	0
Samd4b	Q80XS6	0.05	0.1	88	2	0	0	0	0.05	58	1	0	0	0
Patz1	Q5NBY9	0.05	0.1	77	2	0	0	0	0.05	79	1	0	0	0
Phf12	Q5SPL2	0.0433333	0.1	116	3	0.03	63	1	0	0	0	0	0	0
Sap130	J3QNK5	0.0433333	0.07	104	2	0.06	64	2	0	0	0	0	0	0
Zfp318	F6R9J2	0.0333333	0.09	122	3	0	0	0	0.01	55	1	0	0	0
Kdm6a	O70546	0.03	0.02	64	1	0.07	165	3	0	0	0	0	0	0
Mll2	Q6PDK2	0.0133333	0.02	62	2	0.01	53	1	0.01	48	1	0	0	0
Other
Ctnnd1	E9Q903	2.11333	3.92	2165	35	1.12	1082	20	1.3	1268	21	0	0	0
Akap8	Q9DBR0	0.45	0.68	578	11	0.42	470	8	0.25	317	5	0	0	0
Ubap2l	Q80X50	0.313333	0.45	546	12	0.19	271	6	0.3	425	9	0	0	0
Zcchc8	Q9CYA6	0.276667	0.45	342	7	0.19	152	3	0.19	176	4	0	0	0
Brcc3	P46737	0.27	0.37	124	3	0.22	93	2	0.22	74	2	0	0	0
Otud4	B2RRE7	0.233333	0.19	223	6	0.39	666	12	0.12	215	4	0	0	0
Qser1	A2BIE1	0.156667	0.29	655	14	0.14	392	7	0.04	121	2	0	0	0
Rnf219	Q8K2Y0	0.146667	0.31	268	6	0	0	0	0.13	84	3	0	0	0
Fam175a	Q8BPZ8	0.14	0.26	103	3	0.16	116	2	0	0	0	0	0	0
Rif1	Q6PR54	0.14	0.23	750	15	0.14	447	10	0.05	172	4	0	0	0
Ahdc1	Q6PAL7	0.0866667	0.07	162	3	0.08	229	4	0.11	269	5	0	0	0

## Sheet: Supplementary Table 5
Supplementary Table 5	Olig2
			Experiment 1			Experiment 2			Experiment 3			Control
Protein	Accession	Average	EmPAI	Mascot	Unique	EmPAI	Mascot	Unique	EmPAI	Mascot	Unique	EmPAI	Mascot	Unique
		emPAI			peptides			peptides			peptides			peptides
Olig2	Q9EQW6	93.9567	48.21	1244	17	225.74	1683	23	7.92	885	12	0	0	0
Apc complex
Anapc4	Q91W96	0.0933333	0.2	68	2	0.08	149	4	0	0	0	0	0	0
Anapc7	Q9WVM3	0.0633333	0.13	99	2	0.06	85	1	0	0	0	0	0	0
Anapc1	P53995	0.0266667	0.03	71	2	0.05	134	3	0	0	0	0	0	0
Cnot complex
Cnot1	B7ZWL1	0.146667	0.18	712	13	0.26	901	20	0	0	0	0	0	0
Cnot3	F6YBV1	0.0933333	0.09	74	2	0.19	64	2	0	0	0	0	0	0
Cnot2	Q8C5L3	0.0833333	0.06	73	2	0.12	83	2	0.07	117	3	0	0	0
Cnot10	Q8BH15	0.07	0.13	131	3	0.08	81	2	0	0	0	0	0	0
Ncor-Tbl1xr1 complex
Tbl1xr1	Q8BHJ5	1.12667	1.31	580	11	1.6	825	13	0.47	373	6	0	0	0
Tbl1x	Q9QXE7	0.656667	0.7	447	8	0.9	675	10	0.37	329	5	0	0	0
Ncor2	F6Z4B2	0.38	0.56	1611	36	0.41	1398	29	0.17	786	15	0	0	0
Ncor1	E9Q8K6	0.106667	0.13	494	10	0.15	625	11	0.04	273	7	0	0	0
NuRD complex
Mbd3	D3YTR5	3.10667	3.7	675	12	4.54	657	11	1.08	503	8	0	0	0
Gatad2b	Q8VHR5	2.93333	4.18	1396	23	3.21	1307	23	1.41	976	16	0.1	204	4
Gatad2a	E9QMN5	1.87667	2.86	1188	22	2.15	1134	20	0.62	901	12	0.05	74	1
Chd4 (Mi2-beta)	E9QAS5	0.733333	0.64	1227	29	1.04	1943	42	0.52	1568	32	0	0	0
Mbd2	Q9Z2E1	0.173333	0.26	163	3	0.26	172	3	0	0	0	0	0	0
Spalt proteins
Sall3	Q62255	1.12333	1.38	1612	29	1.44	1562	28	0.55	1148	19	0	0	0
Sall1	Q6P5E3	0.703333	0.65	821	16	1.2	1536	28	0.26	755	12	0	0	0
Sall2	F7ARK3	0.646667	0.82	920	17	0.93	1090	17	0.19	384	6	0	0	0
Swi-Snf complex
Actl6a	Q9Z2N8	0.84	1.16	603	10	1.01	535	9	0.35	186	3	0	0	0
Smarce1	O54941	0.46	0.43	272	5	0.78	380	7	0.17	108	3	0	0	0
Smarcc1	P97496	0.393333	0.43	527	12	0.68	775	17	0.07	307	7	0	0	0
Smarcc2	Q3UID0	0.32	0.42	653	11	0.54	795	13	0	0	0	0	0	0
Smarcd1	Q61466	0.3	0.06	65	1	0.78	398	9	0.06	71	1	0	0	0
Smarcb1	F6U415	0.206667	0.16	78	2	0.46	214	5	0	0	0	0	0	0
Arid1a	A2BH40	0.00666667	0.01	80	1	0.01	80	1	0	0	0	0	0	0
Trrap complex
Ruvbl2	Q9WTM5	3.09333	3.53	1205	18	4.87	1391	21	0.88	464	10	0.13	164	4
Ruvbl1	P60122	1.73	1.54	648	12	3.32	1084	18	0.33	251	6	0	0	0
Brd8	Q8R3B7	0.13	0.24	259	6	0.15	205	4	0	0	0	0	0	0
Trrap	E9PZA7	0.0766667	0.08	466	10	0.12	679	15	0.03	343	10	0	0	0
Transcription factors
Olig1	Q9JKN5	11.8333	11.85	950	14	22.47	1165	16	1.18	411	6	0	0	0
Hdac2	P70288	2.97	3.26	758	13	4.74	860	14	0.91	611	11	0.26	195	3
Cbx3	P23198	2.45667	3.14	353	6	3.83	447	7	0.4	132	2	0	0	0
Hoxa5	P09021	1.38667	1.78	392	7	2.11	478	9	0.27	153	2	0.11	72	1
Rnf2	Q9CQJ4	1.01667	1.64	411	9	1.41	340	7	0	0	0	0	0	0
Ubp1	Q811S7	0.933333	1.44	767	13	1.3	797	12	0.06	65	1	0	0	0
Tceb2	P62869	0.923333	1.09	115	3	1.68	198	4	0	0	0	0	0	0
Mta3	E9Q794	0.896667	1.23	598	13	1.22	671	13	0.24	378	6	0	0	0
Tceb1	P83940	0.876667	1.16	104	3	1.16	175	3	0.31	129	1	0	0	0
Sox2	Q60I23	0.84	1.18	390	7	0.97	299	6	0.37	162	3	0	0	0
Kdm1a	A3KG93	0.756667	1.11	1069	22	1.04	975	20	0.12	225	4	0	0	0
Trps1	Q925H1	0.666667	0.99	1369	29	0.9	1328	26	0.11	336	8	0	0	0
Sox5	B2KFM6	0.643333	1.14	745	19	0.79	505	13	0	0	0	0	0	0
Hdac3	Q3UM33	0.61	0.85	428	9	0.98	520	9	0	0	0	0	0	0
Satb2	Q8VI24	0.56	0.71	443	11	0.97	648	14	0	0	0	0	0	0
Tfcp2	Q9ERA0	0.523333	0.6	379	7	0.91	508	9	0.06	76	1	0	0	0
Tcf12	Q61286	0.52	0.86	658	14	0.49	449	9	0.21	325	6	0	0	0
Maged1	Q9QYH6	0.516667	0.81	686	15	0.74	743	15	0	0	0	0	0	0
Zfp219	Q6IQX8	0.506667	0.67	593	11	0.75	629	12	0.1	140	2	0	0	0
Zhx2	Q8C0C0	0.496667	0.55	830	17	0.94	582	14	0	0	0	0	0	0
Nfia	B1AUB6	0.483333	0.75	387	8	0.55	421	7	0.15	66	1	0.13	70	1
Wiz	F6ZBR8	0.463333	0.57	533	12	0.67	659	14	0.15	222	5	0	0	0
Wdr5	F6Q3W0	0.43	0.57	255	5	0.72	266	6	0	0	0	0	0	0
Nacc1	Q7TSZ8	0.423333	0.6	366	8	0.6	426	8	0.07	107	1	0	0	0
Cux1	H3BK24	0.403333	0.61	1155	22	0.51	988	20	0.09	287	6	0	0	0
Foxk1	P42128	0.4	0.56	561	12	0.64	448	9	0	0	0	0	0	0
Znf148	Q61624	0.4	0.26	286	6	0.9	986	16	0.04	87	1	0	0	0
Ogt	Q8CGY8	0.396667	0.58	795	16	0.58	802	16	0.03	107	1	0	0	0
Rqcd1	Q9JKY0	0.373333	0.64	206	5	0.48	226	4	0	0	0	0	0	0
Bcl7c	O08664	0.363333	0.33	56	2	0.76	130	4	0	0	0	0	0	0
Ctbp2	E9Q0T4	0.34	0.61	304	7	0.41	237	5	0	0	0	0	0	0
Hcfc1	Q61191	0.326667	0.52	1108	24	0.37	919	19	0.09	325	5	0	0	0
Rfx3	G5E890	0.32	0.52	514	10	0.44	339	6	0	0	0	0	0	0
Znf24	Q91VN1	0.32	0.48	235	5	0.48	238	5	0	0	0	0	0	0
Tcf4	Q91YV0	0.32	0.39	325	7	0.28	265	4	0.29	272	5	0	0	0
Yy1	Q00899	0.303333	0.35	140	4	0.56	280	6	0	0	0	0	0	0
Zbtb20	Q8K0L9	0.3	0.33	286	6	0.57	368	7	0	0	0	0	0	0
Gps2	Q921N8	0.296667	0.31	115	3	0.58	198	5	0	0	0	0	0	0
Nacc2	Q9DCM7	0.286667	0.17	144	3	0.69	547	10	0	0	0	0	0	0
Cdk9	Q99J95	0.276667	0.48	247	5	0.26	185	3	0.09	57	1	0	0	0
Sox6	E9PUW0	0.26	0.42	328	9	0.36	282	8	0	0	0	0	0	0
Pbx1	P41778	0.253333	0.43	219	5	0.33	240	4	0	0	0	0	0	0
Znf281	Q99LI5	0.246667	0.42	386	9	0.28	324	6	0.04	86	2	0	0	0
Cxxc5	Q91WA4	0.233333	0.35	112	3	0.35	135	3	0	0	0	0	0	0
Gtf2i	Q9ESZ8	0.233333	0.22	238	6	0.48	526	12	0	0	0	0	0	0
Trim33	E9QME5	0.23	0.24	483	8	0.42	575	12	0.03	69	1	0	0	0
Rcor2	Q8C796	0.226667	0.26	157	4	0.42	237	6	0	0	0	0	0	0
Prmt1	D3Z0A2	0.22	0.44	175	4	0.09	43	1	0.13	47	1	0	0	0
Tead1	E9Q387	0.22	0.33	162	4	0.33	152	4	0	0	0	0	0	0
Adnp	Q9Z103	0.216667	0.34	395	10	0.31	536	11	0	0	0	0	0	0
Zkscan3	Q91VW9	0.19	0.24	278	7	0.05	110	4	0.28	84	2	0	0	0
Nr2f1	Q32NY6	0.19	0.24	87	2	0.33	199	5	0	0	0	0	0	0
Etv6	E9Q8J8	0.18	0.34	129	4	0.2	114	3	0	0	0	0	0	0
Sin3a	Q60520	0.173333	0.26	490	10	0.26	495	10	0	0	0	0	0	0
Sox8	Q04886	0.153333	0.32	75	2	0.14	82	2	0	0	0	0	0	0
Ash2l	E9PU93	0.146667	0.32	215	5	0.12	71	2	0	0	0	0	0	0
Ccnt1	Q9QWV9	0.143333	0.29	291	6	0.09	91	2	0.05	46	1	0	0	0
Zeb1	H3BLP5	0.143333	0.18	274	6	0.25	264	5	0	0	0	0	0	0
Zbtb33	Q8BN78	0.143333	0.16	117	3	0.22	202	4	0.05	68	1	0	0	0
Cul3	Q9JLV5	0.14	0.26	258	6	0.16	159	4	0	0	0	0	0	0
Wdr82	Q8BFQ4	0.14	0.21	104	3	0.21	92	2	0	0	0	0	0	0
Ubr5	Q80TP3	0.13	0.23	551	12	0.14	984	18	0.02	237	6	0	0	0
Hmg20a	Q9DC33	0.12	0.18	95	2	0.18	67	2	0	0	0	0	0	0
Rcor1	Q8CFE3	0.12	0.07	53	1	0.29	221	4	0	0	0	0	0	0
Morf4l1	P60762	0.116667	0.18	67	2	0.17	73	2	0	0	0	0	0	0
Arnt	E9QLT6	0.113333	0.21	220	5	0.13	147	3	0	0	0	0	0	0
Dpf2	F8WIP7	0.103333	0.07	79	1	0.24	188	3	0	0	0	0	0	0
Kdm3b	Q6ZPY7	0.1	0.17	361	9	0.13	286	7	0	0	0	0	0	0
Zmym2	Q9CU65	0.09	0.11	193	5	0.16	334	7	0	0	0	0	0	0
Zhx1	P70121	0.0866667	0.15	210	4	0.11	167	4	0	0	0	0	0	0
Ehmt1	E9Q5A3	0.08	0.12	192	4	0.12	240	5	0	0	0	0	0	0
Smad4	P97471	0.08	0.12	89	2	0.12	112	2	0	0	0	0	0	0
Cdc23	G3X8W7	0.0733333	0.11	114	2	0.11	108	2	0	0	0	0	0	0
Foxp4	D3Z726	0.0666667	0.1	61	2	0.1	60	2	0	0	0	0	0	0
Kansl3	A2RSY1	0.0633333	0.04	105	1	0.15	231	4	0	0	0	0	0	0
Sp1	G3X8Q0	0.06	0.09	174	2	0.09	154	2	0	0	0	0	0	0
Zhx3	Q8C0Q2	0.0566667	0.07	129	2	0.1	216	4	0	0	0	0	0	0
Bre	Q8K3W0	0.0533333	0.08	81	1	0.08	61	1	0	0	0	0	0	0
Nr3c1	P06537	0.0533333	0.08	64	2	0.08	144	3	0	0	0	0	0	0
Ehmt2	A2CG77	0.05	0.05	82	2	0.1	239	4	0	0	0	0	0	0
Zfp462	B1AWL2	0.05	0.04	116	3	0.11	348	9	0	0	0	0	0	0
Patz1	Q5NBY9	0.0333333	0.05	57	1	0.05	66	1	0	0	0	0	0	0
Znf609	Q8BZ47	0.03	0.07	112	3	0.02	66	1	0	0	0	0	0	0
Smarca5	Q91ZW3	0.03	0	0	0	0.06	74	2	0.03	80	2	0	0	0
Ep300	E9PYJ8	0.0266667	0.05	176	4	0.03	65	2	0	0	0	0	0	0
Chd7	A2AJK6	0.0233333	0	0	0	0.03	118	3	0.04	254	4	0	0	0
Sap130	J3QNK5	0.02	0.03	69	1	0.03	55	1	0	0	0	0	0	0
Other
Ppm1g	Q61074	0.876667	0.49	343	6	1.78	959	16	0.36	407	5	0	0	0
Ctnnd1	E9Q903	0.846667	1.33	1369	26	1.1	1245	22	0.11	336	8	0	0	0
Akap8	Q9DBR0	0.546667	0.77	604	13	0.77	605	13	0.1	94	2	0	0	0
Lmnb1	P14733	0.496667	0.66	472	10	0.83	487	12	0	0	0	0	0	0
Mlf2	Q99KX1	0.293333	0.27	78	2	0.61	121	3	0	0	0	0	0	0
Cul2	Q9D4H8	0.226667	0.26	436	9	0.42	217	7	0	0	0	0	0	0
Ubap2l	Q80X50	0.14	0.16	244	5	0.26	363	7	0	0	0	0	0	0
Zbtb10	E9Q8X5	0.133333	0.33	315	8	0.07	69	2	0	0	0	0	0	0
Cul4b	E9PXY1	0.123333	0.24	131	4	0.13	283	7	0	0	0	0	0	0
Qser1	A2BIE1	0.106667	0.14	320	7	0.16	435	8	0.02	119	2	0	0	0
Smc3	Q9CW03	0.05	0.1	140	4	0.05	79	2	0	0	0	0	0	0
Smc1a	Q9CU62	0.0433333	0.05	89	2	0.05	78	2	0.03	63	1	0	0	0

## Sheet: Supplementary Table 6
Supplementary Table 6	Npas3
			Experiment 1			Experiment 2			Control
Protein	Accession	Average	EmPAI	Mascot	Unique	EmPAI	Mascot	Unique	EmPAI	Mascot	Unique
		emPAI			peptides			peptides			peptides
Npas3	F8VQB2	9.775	10.55	2679	37	9	2570	38	0	0	0
Cnot complex
Cnot1	B7ZWL1	0.11	0.19	539	13	0.03	67	2	0	0	0
Ncor-Tbl1xr1 complex
Tbl1xr1	Q8BHJ5	2	2.38	1080	15	1.62	711	12	0.14	74	2
Tbl1x	Q9QXE7	1.14	1.41	763	12	0.87	406	9	0	0	0
Ncor2	F6Z4B2	0.64	0.87	2084	45	0.41	1270	28	0	0	0
Ncor1	E9Q8K6	0.345	0.58	1891	35	0.11	473	9	0	0	0
NuRD complex
Gatad2a	E9QMN5	1.015	0.8	567	11	1.23	781	15	0.11	97	2
Mbd3	D3YTR5	0.865	1.16	398	7	0.57	174	4	0	0	0
Chd4 (Mi2-beta)	E9QAS5	0.75	0.88	1795	39	0.62	1300	32	0.03	78	2
Spalt proteins
Sall3	Q62255	0.935	1.01	1328	21	0.86	1143	21	0.03	74	1
Sall2	F7ARK3	0.47	0.47	655	11	0.47	605	10	0.03	90	1
Swi-Snf complex
Smarcb1	F6U415	1.055	1.93	128	2	0.18	83	2	0.06	51	1
Actl6a	Q9Z2N8	0.82	0.82	495	8	0.82	420	8	0.35	79	2
Trrap complex
Ruvbl2	Q9WTM5	2.06	2.8	1097	17	1.32	787	13	0.15	97	2
Ep400	F6R9G0	0.68	1.28	842	20	0.08	247	7	0	0	0
Trrap	E9PZA7	0.19	0.16	800	19	0.22	913	22	0	0	0
Transcription factors
Arnt2	Q61324	7.555	7.75	2182	29	7.36	2133	28	0	0	0
Arnt	E9QLT6	3.89	3.61	1774	26	4.17	1852	30	0	0	0
Sox2	Q60I23	1.425	1.3	261	5	1.55	282	6	0	0	0
Hdac1	O09106	1.105	2.21	747	13	0.79	421	8	0.3	140	4
Olig1	Q9JKN5	1.08	0.68	205	4	1.48	279	6	0	0	0
Nfia	B1AUB6	1.045	1.38	525	11	0.71	288	6	0	0	0
Zbtb20	Q8K0L9	0.81	0.85	671	12	0.77	576	11	0	0	0
Trps1	Q925H1	0.775	0.89	1308	24	0.66	988	20	0	0	0
Nfix	D3YZ00	0.775	0.95	484	10	0.6	363	7	0.14	71	2
Wdr5	F6Q3W0	0.62	0.62	314	6	0.62	210	5	0	0	0
Nacc1	Q7TSZ8	0.56	0.66	373	8	0.46	279	6	0	0	0
Znf148	Q61624	0.485	0.69	571	11	0.28	266	6	0	0	0
Mta3	E9Q794	0.485	0.53	352	7	0.44	320	6	0	0	0
Rnf2	Q9CQJ4	0.485	0.76	231	5	0.21	65	2	0	0	0
Cxxc5	Q91WA4	0.46	0.54	168	4	0.38	117	3	0	0	0
Ilf2	Q9CXY6	0.39	0.39	109	3	0.39	122	3	0	0	0
Nfib	A2ADI3	0.385	0.58	341	8	0.19	167	4	0	0	0
Zfp219	Q6IQX8	0.38	0.38	336	7	0.38	272	6	0	0	0
Nacc2	Q9DCM7	0.37	0.49	334	7	0.25	190	4	0	0	0
Chd7	A2AJK6	0.355	0.4	1480	31	0.31	1133	25	0	0	0
Hdac3	Q3UM33	0.345	0.44	251	5	0.25	116	3	0	0	0
Rlim	Q9WTV7	0.345	0.38	340	6	0.31	222	5	0	0	0
Cdk9	Q99J95	0.335	0.39	184	4	0.28	135	3	0	0	0
Rcor1	Q8CFE3	0.33	0.51	296	6	0.15	84	2	0	0	0
Wdr82	Q8BFQ4	0.33	0.35	175	3	0.31	88	2	0	0	0
Wiz	F6ZBR8	0.325	0.46	574	11	0.19	191	4	0	0	0
Kdm1a	A3KG93	0.31	0.36	486	8	0.26	302	6	0	0	0
Tcf12	Q61286	0.3	0.33	254	6	0.27	194	5	0	0	0
Rcor2	Q8C796	0.29	0.45	275	6	0.13	77	2	0	0	0
Prmt1	D3Z0A2	0.275	0.34	103	3	0.21	85	2	0	0	0
Kansl2	F8WJE3	0.27	0.39	204	5	0.15	104	2	0	0	0
Znf281	Q99LI5	0.25	0.25	369	7	0.25	293	6	0	0	0
Sox8	Q04886	0.245	0.34	90	2	0.15	75	2	0	0	0
Olig2	Q9EQW6	0.24	0.24	102	2	0.24	63	2	0	0	0
Ski	B1AUF1	0.24	0.43	411	8	0.05	58	1	0	0	0
Smarca5	Q91ZW3	0.235	0.31	439	9	0.16	231	5	0	0	0
Foxk1	P42128	0.22	0.12	119	3	0.32	103	3	0	0	0
Gps2	Q921N8	0.22	0.22	101	2	0.22	91	2	0	0	0
Sin3a	Q60520	0.19	0.22	408	8	0.16	236	6	0	0	0
Bptf	A2A654	0.18	0.28	979	22	0.08	262	7	0	0	0
Ehmt2	A2CG77	0.175	0.27	359	9	0.08	150	4	0	0	0
Znf609	Q8BZ47	0.175	0.3	581	11	0.05	95	2	0	0	0
Ubp1	Q811S7	0.165	0.2	186	3	0.13	83	2	0	0	0
Maged1	Q9QYH6	0.165	0.09	286	7	0.24	76	1	0	0	0
Emsy	Q8BMB0	0.155	0.17	350	7	0.14	216	5	0	0	0
Zhx2	Q8C0C0	0.145	0.12	79	2	0.17	133	3	0	0	0
Cux1	H3BK24	0.14	0.19	369	8	0.09	155	4	0	0	0
Kansl3	A2RSY1	0.14	0.16	145	4	0.12	151	3	0	0	0
Patz1	Q5NBY9	0.125	0.1	80	2	0.15	109	3	0	0	0
Ehmt1	E9Q5A3	0.12	0.19	325	7	0.05	94	2	0	0	0
Zhx1	P70121	0.12	0.12	112	3	0.12	88	2	0	0	0
Rfx3	G5E890	0.115	0.09	119	2	0.14	125	3	0	0	0
Setd2	E9Q5F9	0.115	0.15	477	11	0.08	272	7	0	0	0
Zeb2	Q9R0G7	0.11	0.17	242	6	0.05	61	2	0	0	0
Kansl1	A2A5Y4	0.095	0.16	230	5	0.03	68	2	0	0	0
Cbx6	Q9DBY5	0.09	0.09	81	1	0.09	73	1	0	0	0
C130039O16Rik	E9Q2I4	0.08	0.13	170	4	0.03	58	1	0	0	0
Sp1	G3X8Q0	0.05	0.05	115	1	0.05	97	1	0	0	0
Ubr5	Q80TP3	0.045	0.04	220	5	0.05	136	3	0	0	0
Other
Mlf2	Q99KX1	0.375	0.29	126	2	0.46	93	2	0	0	0
Ctnnd1	E9Q903	0.355	0.37	458	9	0.34	363	8	0	0	0
Akap8	Q9DBR0	0.3	0.33	315	6	0.27	259	6	0	0	0
Qser1	A2BIE1	0.275	0.45	989	19	0.1	176	5	0	0	0
Lmo7	E9PYF4	0.26	0.21	318	7	0.31	448	10	0	0	0
Ubap2l	Q80X50	0.19	0.28	358	7	0.1	134	3	0	0	0
Zbtb45	Q52KG4	0.14	0.14	108	2	0.14	104	2	0	0	0
Lmnb1	P14733	0.11	0.11	128	2	0.11	82	2	0	0	0
Ahdc1	Q6PAL7	0.055	0.07	112	3	0.04	90	2	0	0	0

## Sheet: Supplementary Table 7
Supplementary Table 7	Sox2
			Experiment 1			Experiment 2			Control
Protein	Accession	Average	EmPAI	Mascot	Unique	EmPAI	Mascot	Unique	EmPAI	Mascot	Unique
		emPAI			peptides			peptides			peptides
Sox2	Q60I23	1.72	1.3	327	5	2.14	531	5	0	0	0
Cnot complex
Cnot1	B7ZWL1	0.05	0.04	156	3	0.06	245	4	0	0	0
Ncor-Tbl1xr1 complex
Tbl1xr1	Q8BHJ5	0.425	0.38	248	5	0.47	406	4	0	0	0
Ncor2	F6Z4B2	0.31	0.17	712	13	0.45	1624	28	0	0	0
Hdac3	Q3UM33	0.25	0.16	162	3	0.34	252	4	0	0	0
Sin3a	Q60520	0.08	0.03	63	2	0.13	287	5	0	0	0
NuRD complex
Hdac1	O09106	1.79	0.68	589	9	2.9	1029	14	0	0	0
Hdac2	P70288	1.455	0.91	535	9	2	797	11	0.11	54	1
Gatad2b	Q8VHR5	1.44	1.04	743	13	1.84	1310	15	0	0	0
Mta2	Q9R190	1.115	0.86	1005	15	1.37	1140	16	0	0	0
Mta1	F8WHY8	1.045	0.72	832	12	1.37	1274	18	0	0	0
Mbd3	D3YTR5	0.945	0.73	318	4	1.16	503	7	0	0	0
Gatad2a	E9QMN5	0.655	0.31	394	8	1	906	12	0	0	0
Chd4 (Mi2-beta)	E9QAS5	0.595	0.49	1307	24	0.7	1932	32	0	0	0
Spalt proteins
Sall3	Q62255	1.145	0.4	774	13	1.89	2366	30	0	0	0
Sall2	F7ARK3	0.585	0.27	407	6	0.9	1362	16	0	0	0
Sall1	Q6P5E3	0.42	0.17	345	5	0.67	1296	17	0	0	0
Swi-Snf complex
Smarcb1 (Ini1)	F6U415	0.71	0.71	67	1	0.71	72	1	0	0	0
Actl6a	Q9Z2N8	0.57	0.57	464	6	0.57	434	6	0	0	0
Smarcc2 (Baf170)	Q3UID0	0.33	0.16	338	5	0.5	1058	13	0	0	0
Smarcc1 (Baf155)	P97496	0.2	0.18	323	5	0.22	403	6	0	0	0
Smarcd1 (Baf60a)	Q61466	0.165	0.13	101	2	0.2	198	3	0	0	0
Smarce1	O54941	0.08	0.08	55	1	0.08	72	1	0	0	0
Trrap complex
Ruvbl1	P60122	0.885	0.24	214	3	1.53	980	12	0	0	0
Ruvbl2	Q9WTM5	0.82	0.32	265	4	1.32	833	12	0	0	0
Trrap	E9PZA7	0.04	0.04	207	5	0.04	193	4	0	0	0
Transcription factors
Sox8	Q04886	0.62	0.33	217	4	0.91	264	5	0	0	0
Cux1	H3BK24	0.48	0.22	580	10	0.74	1920	25	0	0	0
Tcf12	Q61286	0.37	0.05	58	1	0.69	820	11	0	0	0
Hoxa5	P09021	0.355	0.44	219	3	0.27	200	2	0	0	0
Ctbp2	E9Q0T4	0.33	0.4	128	2	0.26	199	3	0	0	0
Chd7	A2AJK6	0.31	0.2	1047	19	0.42	2175	30	0	0	0
Zeb1	H3BLP5	0.22	0.15	200	3	0.29	407	6	0	0	0
Tead1	E9Q387	0.17	0.08	91	2	0.26	203	3	0	0	0
Nacc1	Q7TSZ8	0.17	0.21	227	3	0.13	84	2	0	0	0
Trps1	Q925H1	0.16	0.03	97	2	0.29	748	10	0	0	0
Nfib	A2ADI3	0.155	0.12	138	2	0.19	200	4	0	0	0
Rfx3	G5E890	0.14	0.04	131	2	0.24	347	4	0	0	0
Twist1	P26687	0.12	0.12	118	2	0.12	72	1	0	0	0
Zmym2	Q9CU65	0.11	0.02	65	1	0.2	487	8	0	0	0
Sox5	B2KFM6	0.1	0.1	91	2	0.1	124	2	0	0	0
Smarca5	Q91ZW3	0.095	0.13	205	5	0.06	63	2	0	0	0
Zeb2	Q9R0G7	0.065	0.05	151	2	0.08	147	3	0	0	0
C130039O16Rik	E9Q2I4	0.06	0.06	113	2	0.06	197	2	0	0	0
Other
Xpo4	Q9ESJ0	1.2	0.69	1344	22	1.71	2109	27	0	0	0
Rnf219	Q8K2Y0	0.07	0.05	96	3	0.09	114	2	0	0	0
