# Supplementary material for: An interaction network of mental disorder proteins in neural stem cells
Source: Transl Psychiatry. 2017 Apr 4;7(4):e1082–. doi: 10.1038/tp.2017.52 (PMC5416693; doi:10.1038/tp.2017.52)
Supplement: Supplementary Table 8 [file tp201752x6.xlsx]

## Sheet: Sheet1
Network protein	ID	ASD-lowIQ	ASD-normIQ	Schizophrenia	Constrained gene
0610010K14Rik
Actl6a
Adnp		x
Ahdc1		x		x	x
Akap8
Anapc1					x
Anapc4
Anapc5				x
Anapc7
Arid1a	x
Arnt
Arnt2
Ascl1
Ash2l
Bap18
Bcl7c
Bptf					x
Brca1			x
Brcc3
Brd8
Bre
C130039O16Rik
Cbfa2t2
Cbx3
Cbx6					x
Ccdc101
Ccnc
Ccnt1
Cdc23		x
Cdk2
Cdk9
Chd4		x			x
Chd7	x	x			x
Cnot1		x			x
Cnot10
Cnot2
Cnot3		x			x
Cnot8
Ctbp2
Ctnnd1
Cul2
Cul3	x	x		x	x
Cul4b	x
Cux1					x
Cxxc5
Dpf2
Ehmt1	x
Ehmt2					x
Emsy
Ep300	x			x
Ep400			x		x
Etv6		x
Eya4
Fam175a
Foxk1
Foxp4
Gatad1
Gatad2a
Gatad2b
Gps2
Gtf2i					x
Hcfc1	x				x
Hdac1		x
Hdac2
Hdac3					x
Hexim2
Hmg20a
Hmgb2
Hoxa5
Id1
Id2
Id3
Id4
Ilf2		x
Ing3
Jmjd1c
Kansl1	x	x
Kansl2
Kansl3
Kat5
Kat8					x
Kdm1a		x			x
Kdm3b				x	x
Kdm6a	x
Lmnb1
Lmo7
Maged1
Maml2				x
Mbd2			x
Mbd3
Mlf2
Mll2	x				x
Morf4l1
Mta1					x
Mta2
Mta3
Nacc1		x			x
Nacc2					x
Ncoa2
Ncor1		x			x
Ncor2				x
Neurod1
Nfia	x	x
Nfib		x
Nfix	x				x
Npas3
Nr2f1			x		x
Nr3c1
Ogt					x
Olig1
Olig2
Otud4
Patz1					x
Pbx1				x
Phc3
Phf12
Ppm1g
Prdm6
Prmt1					x
Qser1				x
Rcor1
Rcor2		x
Rfx1
Rfx3	x			x
Rif1				x
Rlim
Rnf2
Rnf219
Rqcd1
Ruvbl1			x
Ruvbl2					x
Sall1	x
Sall2
Sall3
Samd4b					x
Sap130
Satb2	x				x
Setd2		x	x
Sin3a					x
Ski	x
Skp1
Smad4	x	x
Smarca4	x				x
Smarca5					x
Smarcb1	x				x
Smarcc1					x
Smarcc2				x	x
Smarcd1
Smarce1	x
Smc1a	x				x
Smc3			x		x
Sox2	x				x
Sox5	x
Sox6		x
Sox8
Sp1
Sub1
Tal1
Tbl1x
Tbl1xr1		x
Tceb1
Tceb2
Tcf12
Tcf3			x
Tcf4	x				x
Tead1
Tfcp2
Trim21
Trim33
Trps1
Trrap		x	x	x	x
Twist1	x
Ubap2l		x			x
Ubp1
Ubr5			x	x	x
Wdr5
Wdr82
Wiz				x	x
Xpo4					x
Yeats4
Yy1					x
Zbtb10
Zbtb2
Zbtb20					x
Zbtb33
Zbtb43
Zbtb45				x	x
Zcchc8
Zeb1				x
Zeb2	x		x		x
Zfp219		x			x
Zfp318
Zfp644
Zfp655
Zfr				x
Zhx1
Zhx2
Zhx3		x
Zkscan3
Zmym2
Znf143
Znf148
Znf24
Znf281
Zfp462			x		x
Znf609
Total	26	26	12	18	52

## Sheet: Sheet2
	Annotation Cluster 1	Enrichment Score: 13.88
	Category	Term	Count	PValue	Benjamini
	GOTERM_BP_FAT	Cell cycle	115	0.0004855	0.152641
	GOTERM_BP_FAT	M phase	70	9.88007e-05	1.03543
	GOTERM_BP_FAT	Cell cycle phase	76	0.0152556	11.9909
	SP_PIR_KEYWORDS	Cell cycle	90	0.0261359	0.608967
	GOTERM_BP_FAT	Cell cycle process	84	0.00378344	23.7903
	SP_PIR_KEYWORDS	Mitosis	45	759.061	117907
	GOTERM_BP_FAT	Cell division	59	17488	916383
	GOTERM_BP_FAT	Mitotic cell cycle	54	2018.66	793356
	SP_PIR_KEYWORDS	Cell division	54	5302.91	617784
	GOTERM_BP_FAT	M phase of mitotic cell cycle	46	9076.57	3.17077e+06
	GOTERM_BP_FAT	Organelle fission	46	15872	4.99015e+06
	GOTERM_BP_FAT	Mitosis	45	164133	4.69119e+06
	GOTERM_BP_FAT	Nuclear division	45	164133	4.69119e+06
	Annotation Cluster 2	Enrichment Score: 10.18
	Category	Term	Count	PValue	Benjamini
	GOTERM_BP_FAT	DNA replication	41	18557.2	833491
	SP_PIR_KEYWORDS	Dna replication	28	377156	2.92925e+07
	KEGG_PATHWAY	DNA replication	16	4.05158e+06	6.80665e+08
	Annotation Cluster 3	Enrichment Score: 9.97
	Category	Term	Count	PValue	Benjamini
	GOTERM_BP_FAT	M phase	70	9.88007e-05	1.03543
	GOTERM_BP_FAT	Cell cycle phase	76	0.0152556	11.9909
	GOTERM_BP_FAT	Meiotic cell cycle	28	3.05924e+06	8.01521e+07
	GOTERM_BP_FAT	M phase of meiotic cell cycle	27	942827	2.28019e+09
	GOTERM_BP_FAT	Meiosis	27	942827	2.28019e+09
	GOTERM_BP_FAT	Meiosis I	12	3.63195e+10	0.00422
	SP_PIR_KEYWORDS	Meiosis	10	0.0102559	0.108081
	Annotation Cluster 4	Enrichment Score: 9.28
	Category	Term	Count	PValue	Benjamini
	GOTERM_BP_FAT	DNA metabolic process	90	0.00206352	0.324386
	SP_PIR_KEYWORDS	DNA damage	40	808730	5.38383e+07
	GOTERM_BP_FAT	DNA repair	44	1.02255e+08	2.29636e+10
	SP_PIR_KEYWORDS	Dna repair	37	1.17044e+08	6.81779e+08
	GOTERM_BP_FAT	Response to DNA damage stimulus	51	2.59564e+08	5.44044e+09
	GOTERM_BP_FAT	Cellular response to stress	58	4.13882e+10	7.22655e+11
	Annotation Cluster 5	Enrichment Score: 7.21
	Category	Term	Count	PValue	Benjamini
	GOTERM_CC_FAT	Chromosome, centromeric region	33	440.02	1.90086e+07
	GOTERM_CC_FAT	Chromosome	66	248351	5.36436e+06
	GOTERM_CC_FAT	Chromosomal part	57	2.46256e+06	3.54608e+07
	GOTERM_CC_FAT	Condensed chromosome	29	1.13584e+07	1.22671e+09
	SP_PIR_KEYWORDS	Kinetochore	19	2.4097e+09	1.12292e+11
	GOTERM_CC_FAT	Centromeric region	17	3.20291e+10	2.76693e+12
	GOTERM_CC_FAT	Kinetochore	17	5.10759e+08	3.15163e+11
	GOTERM_CC_FAT	Nuclear chromosome	24	1.39121e+11	7.50978e+11
	GOTERM_CC_FAT	Condensed chromosome kinetochore	15	1.48014e+11	7.10221e+11
	GOTERM_CC_FAT	Nuclear chromosome part	21	3.62156e+10	0.001203
