# Supplementary material for: An interaction network of mental disorder proteins in neural stem cells
Source: Transl Psychiatry. 2017 Apr 4;7(4):e1082–. doi: 10.1038/tp.2017.52 (PMC5416693; doi:10.1038/tp.2017.52)
Supplement: Supplementary Table 9 [file tp201752x7.xlsx]

## Sheet: Tcf4
Bait	Interactor	Reference for biological validation
Tcf4	Anapc1
Tcf4	Anapc5
Tcf4	Anapc7
Tcf4	Cnot8
Tcf4	Cnot1
Tcf4	Cnot2
Tcf4	Cnot10
Tcf4	Tbl1xr1
Tcf4	Tbl1x
Tcf4	Ncor2
Tcf4	Ncor1
Tcf4	Mbd3
Tcf4	Gatad2b
Tcf4	Chd4 (Mi2-beta)
Tcf4	Mta1
Tcf4	Mbd2
Tcf4	Gatad2a
Tcf4	Sall3
Tcf4	Sall2
Tcf4	Actl6a
Tcf4	Smarcc2
Tcf4	Smarcd1
Tcf4	Smarce1
Tcf4	Smarca4
Tcf4	Arid1a
Tcf4	Ep400
Tcf4	Ing3
Tcf4	Trrap
Tcf4	Brd8
Tcf4	Kat5
Tcf4	Id4
Tcf4	Cbfa2t2
Tcf4	Twist1
Tcf4	Id1	25.26
Tcf4	Tcf12
Tcf4	Ccdc101
Tcf4	Olig1
Tcf4	Id2	26
Tcf4	Rqcd1
Tcf4	Bap18
Tcf4	Wdr5
Tcf4	Tcf3
Tcf4	0610010K14Rik
Tcf4	Hdac3
Tcf4	Id3	26
Tcf4	Sox2
Tcf4	Sub1
Tcf4	Ascl1	27
Tcf4	Cbx3
Tcf4	Rnf2
Tcf4	Kdm1a
Tcf4	Yeats4
Tcf4	Nfia
Tcf4	Smarca5
Tcf4	Trps1
Tcf4	Mta3
Tcf4	Trim33	28
Tcf4	Znf148
Tcf4	Morf4l1
Tcf4	Wiz
Tcf4	Cdc23
Tcf4	Nfix
Tcf4	Sox8
Tcf4	Gps2
Tcf4	Hexim2
Tcf4	Jmjd1c
Tcf4	Hmgb2
Tcf4	Prdm6
Tcf4	Zkscan3
Tcf4	Trim21
Tcf4	Hoxa5
Tcf4	Bcl7c
Tcf4	Tal1	29
Tcf4	Maml2
Tcf4	Sin3a
Tcf4	Znf281
Tcf4	Cdk9
Tcf4	Ctbp2
Tcf4	Nfib
Tcf4	Ilf2
Tcf4	Gatad1
Tcf4	Ogt
Tcf4	Rfx3
Tcf4	Emsy
Tcf4	Bptf
Tcf4	Cdk2
Tcf4	Bre
Tcf4	Rcor2
Tcf4	Cxxc5
Tcf4	Rcor1
Tcf4	Skp1
Tcf4	Ehmt2
Tcf4	Gtf2i
Tcf4	Zeb2
Tcf4	Ncoa2
Tcf4	Ehmt1
Tcf4	Znf143
Tcf4	Znf24
Tcf4	Kat8
Tcf4	Zbtb43
Tcf4	Eya4
Tcf4	Ash2l
Tcf4	Hcfc1
Tcf4	Zfp644
Tcf4	Maged1
Tcf4	Neurod1
Tcf4	Chd7
Tcf4	Ccnc
Tcf4	Nacc1
Tcf4	C130039O16Rik
Tcf4	Hmg20a
Tcf4	Brca1
Tcf4	Smad4
Tcf4	Znf609
Tcf4	Ski
Tcf4	Kansl3
Tcf4	Zfp462
Tcf4	Zfp655
Tcf4	Rfx1
Tcf4	Ep300
Tcf4	Kansl2
Tcf4	Phc3
Tcf4	Ubr5
Tcf4	Setd2
Tcf4	Zfr
Tcf4	Sp1
Tcf4	Samd4b
Tcf4	Patz1
Tcf4	Phf12
Tcf4	Sap130
Tcf4	Zfp318
Tcf4	Kdm6a
Tcf4	Mll2
Tcf4	Ctnnd1
Tcf4	Akap8
Tcf4	Ubap2l
Tcf4	Zcchc8
Tcf4	Brcc3
Tcf4	Otud4
Tcf4	Qser1
Tcf4	Rnf219
Tcf4	Fam175a
Tcf4	Rif1
Tcf4	Ahdc1

## Sheet: Olig2
Olig2	Interactor	Reference for biological validation
Olig2	Anapc4
Olig2	Anapc7
Olig2	Anapc1
Olig2	Cnot1
Olig2	Cnot3
Olig2	Cnot2
Olig2	Cnot10
Olig2	Tbl1xr1
Olig2	Tbl1x
Olig2	Ncor2
Olig2	Ncor1
Olig2	Mbd3
Olig2	Gatad2b
Olig2	Gatad2a
Olig2	Chd4 (Mi2-beta)
Olig2	Mbd2
Olig2	Sall3
Olig2	Sall1
Olig2	Sall2
Olig2	Actl6a
Olig2	Smarce1
Olig2	Smarcc1
Olig2	Smarcc2
Olig2	Smarcd1
Olig2	Smarcb1
Olig2	Arid1a
Olig2	Ruvbl2
Olig2	Ruvbl1
Olig2	Brd8
Olig2	Trrap
Olig2	Olig1
Olig2	Hdac2
Olig2	Cbx3
Olig2	Hoxa5
Olig2	Rnf2
Olig2	Ubp1
Olig2	Tceb2
Olig2	Mta3
Olig2	Tceb1
Olig2	Sox2
Olig2	Kdm1a
Olig2	Trps1
Olig2	Sox5
Olig2	Hdac3
Olig2	Satb2
Olig2	Tfcp2
Olig2	Tcf12
Olig2	Maged1
Olig2	Zfp219
Olig2	Zhx2
Olig2	Nfia
Olig2	Wiz
Olig2	Wdr5
Olig2	Nacc1
Olig2	Cux1
Olig2	Foxk1
Olig2	Znf148
Olig2	Ogt
Olig2	Rqcd1
Olig2	Bcl7c
Olig2	Ctbp2
Olig2	Hcfc1
Olig2	Rfx3
Olig2	Znf24
Olig2	Tcf4
Olig2	Yy1
Olig2	Zbtb20
Olig2	Gps2
Olig2	Nacc2
Olig2	Cdk9
Olig2	Sox6
Olig2	Pbx1
Olig2	Znf281
Olig2	Cxxc5
Olig2	Gtf2i
Olig2	Trim33
Olig2	Rcor2
Olig2	Prmt1
Olig2	Tead1
Olig2	Adnp
Olig2	Zkscan3
Olig2	Nr2f1
Olig2	Etv6
Olig2	Sin3a
Olig2	Sox8
Olig2	Ash2l
Olig2	Ccnt1
Olig2	Zeb1
Olig2	Zbtb33
Olig2	Cul3
Olig2	Wdr82
Olig2	Ubr5
Olig2	Hmg20a
Olig2	Rcor1
Olig2	Morf4l1
Olig2	Arnt
Olig2	Dpf2
Olig2	Kdm3b
Olig2	Zmym2
Olig2	Zhx1
Olig2	Ehmt1
Olig2	Smad4
Olig2	Cdc23
Olig2	Foxp4
Olig2	Kansl3
Olig2	Sp1
Olig2	Zhx3
Olig2	Bre
Olig2	Nr3c1
Olig2	Ehmt2
Olig2	Zfp462
Olig2	Patz1
Olig2	Znf609
Olig2	Smarca5
Olig2	Ep300
Olig2	Chd7
Olig2	Sap130
Olig2	Ppm1g
Olig2	Ctnnd1
Olig2	Akap8
Olig2	Lmnb1
Olig2	Mlf2
Olig2	Cul2
Olig2	Ubap2l
Olig2	Zbtb10
Olig2	Cul4b
Olig2	Qser1
Olig2	Smc3
Olig2	Smc1a

## Sheet: Npas3
Bait	Interactor	Reference for biological validation
Npas3	Cnot1
Npas3	Tbl1xr1
Npas3	Tbl1x
Npas3	Ncor2
Npas3	Ncor1
Npas3	Gatad2a
Npas3	Mbd3
Npas3	Chd4 (Mi2-beta)
Npas3	Sall3
Npas3	Sall2
Npas3	Smarcb1
Npas3	Actl6a
Npas3	Ruvbl2
Npas3	Ep400
Npas3	Trrap
Npas3	Arnt2
Npas3	Arnt	30
Npas3	Sox2
Npas3	Hdac1
Npas3	Olig1
Npas3	Nfia
Npas3	Zbtb20
Npas3	Trps1
Npas3	Nfix
Npas3	Wdr5
Npas3	Nacc1
Npas3	Znf148
Npas3	Mta3
Npas3	Rnf2
Npas3	Cxxc5
Npas3	Ilf2
Npas3	Nfib
Npas3	Zfp219
Npas3	Nacc2
Npas3	Chd7
Npas3	Hdac3
Npas3	Rlim
Npas3	Cdk9
Npas3	Rcor1
Npas3	Wdr82
Npas3	Wiz
Npas3	Kdm1a
Npas3	Tcf12
Npas3	Rcor2
Npas3	Prmt1
Npas3	Kansl2
Npas3	Znf281
Npas3	Sox8
Npas3	Olig2
Npas3	Ski
Npas3	Smarca5
Npas3	Foxk1
Npas3	Gps2
Npas3	Sin3a
Npas3	Bptf
Npas3	Ehmt2
Npas3	Znf609
Npas3	Ubp1
Npas3	Maged1
Npas3	Emsy
Npas3	Zhx2
Npas3	Cux1
Npas3	Kansl3
Npas3	Patz1
Npas3	Ehmt1
Npas3	Zhx1
Npas3	Rfx3
Npas3	Setd2
Npas3	Zeb2
Npas3	Kansl1
Npas3	Cbx6
Npas3	C130039O16Rik
Npas3	Sp1
Npas3	Ubr5
Npas3	Mlf2
Npas3	Ctnnd1
Npas3	Akap8
Npas3	Qser1
Npas3	Lmo7
Npas3	Ubap2l
Npas3	Zbtb45
Npas3	Lmnb1
Npas3	Ahdc1

## Sheet: Sox2
Bait	Interactor	Reference for biological validation
Sox2	Tbl1xr1
Sox2	Ncor2
Sox2	Hdac3
Sox2	Sin3a	31
Sox2	Hdac1	32
Sox2	Hdac2
Sox2	Gatad2b
Sox2	Mta2	32
Sox2	Mta1
Sox2	Mbd3
Sox2	Gatad2a
Sox2	Chd4 (Mi2-beta)	32
Sox2	Sall3
Sox2	Sall2
Sox2	Sall1
Sox2	Smarcb1 (Ini1)
Sox2	Actl6a
Sox2	Smarcc2 (Baf170)
Sox2	Smarcc1 (Baf155)
Sox2	Smarcd1 (Baf60a)
Sox2	Smarce1
Sox2	Ruvbl1
Sox2	Ruvbl2
Sox2	Trrap
Sox2	Sox8
Sox2	Cux1
Sox2	Tcf12
Sox2	Hoxa5
Sox2	Ctbp2
Sox2	Chd7	5
Sox2	Zeb1
Sox2	Tead1
Sox2	Nacc1
Sox2	Trps1
Sox2	Nfib
Sox2	Rfx3
Sox2	Twist1
Sox2	Zmym2
Sox2	Sox5
Sox2	Smarca5
Sox2	Zeb2
Sox2	C130039O16Rik
Sox2	Xpo4	33
Sox2	Rnf219
