# Supplementary material for: An interaction network of mental disorder proteins in neural stem cells
Source: Transl Psychiatry. 2017 Apr 4;7(4):e1082–. doi: 10.1038/tp.2017.52 (PMC5416693; doi:10.1038/tp.2017.52)
Supplement: Supplementary Table 10 [file tp201752x8.xlsx]

## Sheet: Sheet1
Gene	Mutation	Publication
ABCG4	missense	Xu et al.
ABHD12	missense	Fromer et al.
AC040977.1	missense	Xu et al.
ACCSL	missense	Fromer et al.
ACO1	missense	Fromer et al.
ACOT6	missense	Xu et al.
ACSL4	missense	Fromer et al.
ACSL5	missense	Fromer et al.
ACTA2	missense	Fromer et al.
ACTL7B	missense	Fromer et al.
ACTN1	missense	Fromer et al.
ADAMTS1	missense	Fromer et al.
ADAMTS10	missense	Fromer et al.
ADAMTS17	missense	Gulsuner et al.
ADAMTS3	missense	Fromer et al.
ADAMTS6	missense	Fromer et al.
ADCY7	missense	Xu et al.
ADCY9	missense	Gulsuner et al.
ADHC1	missense	Guiponi et al.
AHNAK2	missense	Xu et al.
AKAP9	missense	Fromer et al.
AKD1	LOF	Fromer et al.
AKD1	missense	Fromer et al.
AKT1	missense	Fromer et al.
AKTIP	missense	Fromer et al.
ALAS1	missense	Fromer et al.
ALCAM	missense	Fromer et al.
ALDH16A1	missense	Fromer et al.
ALDH1L2	missense	Fromer et al.
ALDH5A1	missense	Fromer et al.
ALMS1	LOF	Fromer et al.
ALOX15	missense	Fromer et al.
AMZ1	missense	Fromer et al.
ANAPC5	missense	Fromer et al.
ANK1	missense	Fromer et al.
ANKRD22	missense	Fromer et al.
ANKRD50	missense	Fromer et al.
ANO9	missense	Xu et al.
AOX1	missense	Fromer et al.
AP2A2	missense	Xu et al.
AP3D1	missense	Fromer et al.
APOL5	missense	Fromer et al.
ARAP1	missense	Fromer et al.
ARHGEF10	missense	Xu et al.
ARHGEF11	missense	Fromer et al.
ARHGEF15	missense	Fromer et al.
ARHGEF38	missense	Xu et al.
ARID1B	missense	Fromer et al.
ARID2	missense	Fromer et al.
ARSE	missense	Fromer et al.
ASAP1	missense	Fromer et al.
ASAP2	missense	Gulsuner et al.
ASH1L	missense	Fromer et al.
ASTL	missense	Fromer et al.
ASXL1	missense	Fromer et al.
ATG12	LOF	Fromer et al.
AXL	missense	Fromer et al.
BAIAP2	missense	Fromer et al.
BCAT1	LOF	Fromer et al.
BCORL1	missense	Xu et al.
BIRC6	missense	Xu et al.
BLNK	LOF	Gulsuner et al.
BRPF1	LOF	Xu et al.
BRSK1	missense	Fromer et al.
BRWD2/WDR11	missense	Xu et al.
BSND	missense	Gulsuner et al.
BTNL2	LOF	Fromer et al.
BZRAP1	missense	Fromer et al.
C14orf28	missense	Fromer et al.
C16orf62	missense	Xu et al.
C1orf185	missense	Xu et al.
C20orf197	missense	Fromer et al.
C5orf1	missense	Guiponi et al.
C6orf222	missense	Fromer et al.
C7orf60	missense	Fromer et al.
C7orf60	missense	Fromer et al.
C9orf114	missense	Fromer et al.
c9orf172	missense	Guiponi et al.
CA10	missense	Fromer et al.
CABIN1	missense	Fromer et al.
CACNA1I	missense	Gulsuner et al.
CACNA1I	missense	Gulsuner et al.
CACNA1S	missense	Fromer et al.
CAMK4	missense	Xu et al.
CANX	missense	Xu et al.
CAPN5	missense	Fromer et al.
CAPN9	missense	Fromer et al.
CARD6	missense	Xu et al.
CBR4	missense	Fromer et al.
CBX5	missense	Gulsuner et al.
CBX8	missense	Fromer et al.
CCDC108	missense	Xu et al.
CCDC136	missense	Fromer et al.
CCDC30	missense	Fromer et al.
CCDC39	LOF	Xu et al.
CCDC47	missense	Fromer et al.
CCDC84	missense	Xu et al.
CCT8L2	missense	Fromer et al.
CD14	missense	Fromer et al.
CD14	missense	Fromer et al.
CD163	missense	Fromer et al.
CD163L1	missense	Fromer et al.
CDCA7	missense	Fromer et al.
CDCA7L	missense	Fromer et al.
CDH5	missense	Fromer et al.
CDIP1	missense	Fromer et al.
CEACAM18	missense	Xu et al.
CELSR2	missense	Gulsuner et al.
CELSR3	missense	Fromer et al.
CEP164	missense	Fromer et al.
CEP290	missense	Fromer et al.
CERK	missense	Fromer et al.
CES4A	missense	Fromer et al.
chd5	missense	Guiponi et al.
CHEK2	missense	Gulsuner et al.
CHMP2A	missense	Fromer et al.
CHRNG	LOF	Guiponi et al.
CHSY1	missense	Fromer et al.
CIC	missense	Fromer et al.
CILP2	missense	Guiponi et al.
CIT	missense	Xu et al.
CLCN1	LOF	Fromer et al.
CLEC16A	missense	Fromer et al.
CLEC3A	missense	Fromer et al.
CLIC5	missense	Xu et al.
CLNS1A	missense	Fromer et al.
CLPX	missense	Fromer et al.
CLSPN	missense	Fromer et al.
CLTCL1	missense	Gulsuner et al.
CMPK2	missense	Fromer et al.
CNDP2	missense	Gulsuner et al.
CNNM3	missense	Fromer et al.
CNTN3	LOF	Fromer et al.
COG7	missense	Fromer et al.
COL15A1	missense	Fromer et al.
COL27A1	missense	Fromer et al.
COL3A1	missense	Xu et al.
COL6A2	missense	Fromer et al.
COX4I1	missense	Fromer et al.
CR1L	missense	Fromer et al.
CRYBG3	LOF	Gulsuner et al.
CRYBG3	missense	Fromer et al.
CSMD2	missense	Fromer et al.
CSPG4	missense	Xu et al.
CTNNA2	missense	Fromer et al.
CUGBP2/CELF2	LOF	Xu et al.
CUL3	missense	Fromer et al.
CUZD1	LOF	Fromer et al.
CYTH1	missense	Xu et al.
DAB2IP	missense	Xu et al.
DAGLB	LOF	Fromer et al.
DARC	LOF	Fromer et al.
DCDC5	missense	Gulsuner et al.
DCHS2	missense	Fromer et al.
DCST1	missense	Fromer et al.
DDHD2	LOF	Xu et al.
DDX10	missense	Xu et al.
DDX20	missense	Guiponi et al.
DGCR2	missense	Xu et al.
DHX8	missense	Xu et al.
DICER1	missense	Fromer et al.
DLG1	missense	Fromer et al.
DLG2	LOF	Fromer et al.
DLL4	missense	Fromer et al.
DMD	missense	Fromer et al.
DNAH1	missense	Fromer et al.
DNAH9	LOF	Fromer et al.
DNAJC6	missense	Fromer et al.
DNASE1L2	missense	Fromer et al.
DNMT1	missense	Gulsuner et al.
DOT1L	missense	Guiponi et al.
DPEP2	missense	Fromer et al.
DPM1	missense	Fromer et al.
DPYD	missense	Xu et al.
DPYD	LOF	Xu et al.
DSCAM	missense	Xu et al.
DTX1	missense	Gulsuner et al.
DUOXA1	missense	Fromer et al.
DUOXA2	LOF	Fromer et al.
DUSP15	missense	Fromer et al.
DVL1	missense	Fromer et al.
EDEM2	missense	Xu et al.
EEF2K	missense	Fromer et al.
EFTUD2	missense	Fromer et al.
EGFL7	missense	Fromer et al.
EIF3B	LOF	Guiponi et al.
EIF4ENIF1	missense	Fromer et al.
EMC1	missense	Fromer et al.
EMR1	missense	Fromer et al.
EMR3	missense	Xu et al.
EP300	missense	Fromer et al.
EPB41L1	missense	Fromer et al.
EPC1	missense	Fromer et al.
EPHA2	LOF	Fromer et al.
EPPK1	missense	Fromer et al.
EPYC	LOF	Fromer et al.
ERBB2	missense	Fromer et al.
ERF	missense	Fromer et al.
ESAM	LOF	Xu et al.
ESCO2	missense	Fromer et al.
ESPN	missense	Fromer et al.
ESR2	missense	Fromer et al.
EVC2	missense	Xu et al.
EVI5L	missense	Fromer et al.
EXD3	missense	Fromer et al.
EXTL1	missense	Fromer et al.
FABP4	missense	Fromer et al.
FADS2	missense	Fromer et al.
FAM13C	missense	Xu et al.
FAM160B1	missense	Fromer et al.
FAM160B2	missense	Fromer et al.
fam189a2	missense	Guiponi et al.
FAM3D	missense	Xu et al.
FAM83C	missense	Fromer et al.
FARSA	missense	Fromer et al.
FASTKD5	missense	Xu et al.
FAT4	missense	Fromer et al.
FBXL18	missense	Fromer et al.
FBXL19	missense	Fromer et al.
FBXO31	missense	Fromer et al.
FBXO39	missense	Fromer et al.
FBXO7	missense	Xu et al.
FCGBP	missense	Xu et al.
FCGR3B	missense	Fromer et al.
FIBIN	missense	Gulsuner et al.
FILIP1	missense	Gulsuner et al.
FKBPL	missense	Fromer et al.
FLAD1	LOF	Gulsuner et al.
FN1	LOF	Guiponi et al
FN1	missense	Fromer et al.
FN3KRP	missense	Fromer et al.
FNDC9	missense	Gulsuner et al.
FOXRED1	missense	Fromer et al.
FRY	missense	Gulsuner et al.
FSD1L	missense	Fromer et al.
GDPD5	missense	Fromer et al.
GFOD1	missense	Fromer et al.
GIF	missense	Xu et al.
GIT1	missense	Fromer et al.
GLI2	missense	Fromer et al.
GLI3	missense	Fromer et al.
GLIPR1L2	LOF	Gulsuner et al.
GLS	missense	Gulsuner et al.
GNAO1	missense	Xu et al.
GNB2	missense	Fromer et al.
GNB5	missense	Fromer et al.
GPR115	missense	Xu et al.
GPR153	missense	Xu et al.
GPRIN3	missense	Xu et al.
GRID2	missense	Fromer et al.
GRIN2A	missense	Fromer et al.
GTF3C2	missense	Fromer et al.
GTPBP3	LOF	Fromer et al.
GTPBP5	missense	Fromer et al.
GXYLT2	missense	Fromer et al.
H2AFV	missense	Xu et al.
HAUS6	missense	Fromer et al.
HAUS8	missense	Fromer et al.
HECTD1	missense	Xu et al.
HIF1A	missense	Gulsuner et al.
HIST1H1E	LOF	Xu et al.
HIST1H2BE	missense	Fromer et al.
HIST1H4I	missense	Fromer et al.
HIVEP1	missense	Gulsuner et al.
HIVEP3	LOF	Fromer et al.
HLA-C	missense	Xu et al.
HMGCR	missense	Xu et al.
HPCA	missense	Guiponi et al.
HPS3	missense	Fromer et al.
HSP90AA1	LOF	Fromer et al.
HSPA8	LOF	Fromer et al.
HSPA8	missense	Fromer et al.
HSPA8	missense	Fromer et al.
HTATSF1	missense	Fromer et al.
HTR2A	missense	Fromer et al.
HTR7	missense	Xu et al.
HUWE1	missense	Fromer et al.
HUWE1	missense	Fromer et al.
IER2	missense	Fromer et al.
IFNAR2	missense	Fromer et al.
IFT140	missense	Xu et al.
IFT81	missense	Xu et al.
IGFL2	missense	Xu et al.
IGSF22	missense	Fromer et al.
IKBIP	missense	Fromer et al.
IL36B	missense	Fromer et al.
ILVBL	missense	Fromer et al.
INO80	missense	Fromer et al.
INPP5A	missense	Xu et al.
INSRR	missense	Fromer et al.
INTS1	missense	Gulsuner et al.
INTS10	missense	Xu et al.
INTS6	missense	Fromer et al.
IQSEC3	missense	Fromer et al.
IRS1	missense	Xu et al.
ITGA3	missense	Gulsuner et al.
ITM2C	missense	Fromer et al.
ITPR1	missense	Fromer et al.
ITSN1	LOF	Fromer et al.
JARID2	missense	Fromer et al.
KCNH6	missense	Fromer et al.
KCNQ5	missense	Fromer et al.
KCNU1	LOF	Gulsuner et al.
KCTD6	missense	Fromer et al.
KDELC2	missense	Guiponi et al.
KDM3B	missense	Guiponi et al.
KDM5C	LOF	Xu et al.
KIAA0430	missense	Guiponi et al.
KIAA0467	LOF	Xu et al.
KIAA1109	missense	Xu et al.
KIAA1109	LOF	Gulsuner et al.
KIAA1244	missense	Fromer et al.
KIAA1244	missense	Fromer et al.
KIAA1429	LOF	Fromer et al.
KIAA2018	missense	Fromer et al.
KIF13B	missense	Fromer et al.
KIF14	missense	Fromer et al.
KIF18A	missense	Fromer et al.
KIF18A	missense	Fromer et al.
KIF1A	missense	Fromer et al.
kif24	missense	Guiponi et al.
KIF6	missense	Fromer et al.
KLF12	missense	Xu et al.
KLHDC1	LOF	Fromer et al.
KLHL17	LOF	Fromer et al.
KLHL20	missense	Fromer et al.
kmo	missense	Guiponi et al.
KRT15	missense	Fromer et al.
KRT20	missense	Fromer et al.
KRT25	missense	Fromer et al.
KRT82	missense	Fromer et al.
KXD1	missense	Fromer et al.
LAMA2	LOF	Xu et al.
LAMA2	missense	Gulsuner et al.
LAMA4	missense	Fromer et al.
LARP7	missense	Xu et al.
LCT	missense	Xu et al.
LDLRAD4	missense	Gulsuner et al.
LENG1	missense	Fromer et al.
LHX6	missense	Fromer et al.
LIMD1	missense	Fromer et al.
LIPK	missense	Fromer et al.
LLGL2	missense	Fromer et al.
LPAR3	missense	Fromer et al.
LPHN2	missense	Fromer et al.
LPHN2	LOF	Fromer et al.
LRP4	missense	Fromer et al.
LRRC4	missense	Guiponi et al.
LSM3	missense	Fromer et al.
LUZP1	missense	Fromer et al.
MACF1	missense	Xu et al.
MAGEC1	missense	Xu et al.
MAGT1	missense	Fromer et al.
MAMDC4	missense	Fromer et al.
MAML2	missense	Fromer et al.
MAP4K4	LOF	Guiponi et al.
MAPK8	missense	Fromer et al.
MARK4	LOF	Fromer et al.
MBTPS1	missense	Xu et al.
MDM1	missense	Fromer et al.
MED29	missense	Fromer et al.
METTL14	missense	Fromer et al.
MGME1	LOF	Fromer et al.
MIF	LOF	Fromer et al.
MIOS	missense	Gulsuner et al.
MKI67	LOF	Fromer et al.
MKI67	LOF	Gulsuner et al.
MLL3	missense	Fromer et al.
MOV10	LOF	Fromer et al.
MPG	missense	Fromer et al.
MRC2	missense	Fromer et al.
MTOR	missense	Xu et al.
MUC17	missense	Fromer et al.
MUC5B	missense	Fromer et al.
MUC5B	missense	Xu et al.
MUC6	missense	Fromer et al.
MUC6	missense	Fromer et al.
MYADML2	missense	Fromer et al.
MYBPHL	missense	Fromer et al.
MYH10	missense	Xu et al.
MYH11	missense	Fromer et al.
MYH7B	LOF	Fromer et al.
MYH9	missense	Fromer et al.
MYH9	LOF	Gulsuner et al.
MYLPF	missense	Guiponi et al.
MYO18A	missense	Fromer et al.
MYO18B	missense	Fromer et al.
MYOF	missense	Fromer et al.
MYOZ2	missense	Fromer et al.
N4BP2L2	missense	Gulsuner et al.
NALCN	missense	Fromer et al.
NAP1L2	LOF	Fromer et al.
NBEA	missense	Fromer et al.
NCAN	missense	Gulsuner et al.
NCKIPSD	LOF	Fromer et al.
NCOR2	missense	Gulsuner et al.
NEB	missense	Gulsuner et al.
NEB	LOF	Fromer et al.
NFASC	missense	Fromer et al.
NIPAL3	missense	Fromer et al.
NIPAL3	LOF	Fromer et al.
NIPBL	LOF	Fromer et al.
NLRC5	missense	Fromer et al.
NLRC5	missense	Fromer et al.
NLRC5	LOF	Xu et al.
NLRP1	missense	Fromer et al.
NME8	missense	Fromer et al.
NOS2	missense	Fromer et al.
NOS3	missense	Fromer et al.
NR0B2	missense	Fromer et al.
NR2E3	LOF	Fromer et al.
NRXN1	missense	Fromer et al.
NSD1	missense	Fromer et al.
NUMA1	missense	Fromer et al.
NUP210	missense	Fromer et al.
NUP214	LOF	Gulsuner et al.
NUP37	missense	Fromer et al.
NUP54	LOF	Xu et al.
NVL	missense	Fromer et al.
NXF3	missense	Fromer et al.
NYNRIN	missense	Fromer et al.
OBSCN	missense	Fromer et al.
ODZ1	LOF	Gulsuner et al.
OR4C46	missense	Xu et al.
P2RY2	missense	Xu et al.
PAG1	missense	Xu et al.
PAPPA2	missense	Xu et al.
PAQR8	missense	Fromer et al.
PAQR9	LOF	Fromer et al.
PARM1	missense	Fromer et al.
PAX5	missense	Fromer et al.
PBX1	missense	Fromer et al.
PCDH10	missense	Fromer et al.
PCDHAC2	LOF	Fromer et al.
PCNT	missense	Fromer et al.
PDCD11	missense	Fromer et al.
PDE3B	missense	Fromer et al.
PDE4DIP	missense	Fromer et al.
PDZD2	missense	Fromer et al.
PEX1	missense	Fromer et al.
PHC2	missense	Fromer et al.
PHC2	missense	Fromer et al.
PHF19	missense	Fromer et al.
PHF23	missense	Xu et al.
PHF7	missense	Fromer et al.
PHF7	LOF	Fromer et al.
PHLDB1	missense	Fromer et al.
PI15	missense	Fromer et al.
PIK3C2B	LOF	Fromer et al.
PIK3C2B	missense	Fromer et al.
PIK3R3	missense	Fromer et al.
PITPNM1	missense	Xu et al.
PITRM1	missense	Guiponi et al.
PLA2G12B	missense	Xu et al.
PLCL2	missense	Xu et al.
PLEKHA6	missense	Fromer et al.
PLEKHH1	missense	Fromer et al.
PLXNA1	missense	Fromer et al.
PMFBP1	missense	Fromer et al.
PML	missense	Xu et al.
POGZ	LOF	Fromer et al.
POLL	missense	Fromer et al.
POM121C	missense	Fromer et al.
POMT1	missense	Fromer et al.
PPP1R14D	missense	Xu et al.
PRDX6	LOF	Xu et al.
PRKCB	missense	Xu et al.
PRRC2A	LOF	Fromer et al.
PRRC2C	missense	Fromer et al.
PRSS38	missense	Fromer et al.
PRUNE2	missense	Fromer et al.
PSAPL1	missense	Fromer et al.
PSG2	missense	Xu et al.
PSMC2	missense	Guiponi et al.
PSMD2	missense	Fromer et al.
PSPC1	missense	Fromer et al.
PSPC1	LOF	Fromer et al.
PTAFR	missense	Fromer et al.
PTK2B	missense	Fromer et al.
PTPN3	missense	Fromer et al.
PTPRF	missense	Fromer et al.
PTPRG	missense	Fromer et al.
PTPRJ	missense	Fromer et al.
PTPRM	missense	Xu et al.
PUF60	missense	Fromer et al.
PYCARD	missense	Fromer et al.
QSER1	missense	Guiponi et al.
RAD54L2	missense	Fromer et al.
RAD54L2	missense	Gulsuner et al.
RANBP6	missense	Fromer et al.
RARG	LOF	Xu et al.
RASGRP1	missense	Xu et al.
RASSF5	LOF	Fromer et al.
RB1CC1	LOF	Xu et al.
RBBP5	missense	Gulsuner et al.
RECK	missense	Xu et al.
RELN	missense	Fromer et al.
RFX3	missense	Xu et al.
RGL2	missense	Fromer et al.
RGS12	missense	Guiponi et al.
RGS12	missense	Xu et al.
RHBDF1	missense	Fromer et al.
RIF1	missense	Fromer et al.
RIMS1	missense	Fromer et al.
RPL5	missense	Fromer et al.
RPUSD3	missense	Fromer et al.
RRP1B	missense	Xu et al.
RUNDC3B	missense	Fromer et al.
RUNX3	missense	Gulsuner et al.
RYR3	missense	Fromer et al.
RYR3	missense	Fromer et al.
SAFB2	missense	Fromer et al.
SAP30BP	missense	Xu et al.
SCN2A	LOF	Fromer et al.
SCRN1	missense	Fromer et al.
SEC31A	missense	Fromer et al.
SERPINI1	LOF	Gulsuner et al.
setd1a	LOF	Guiponi et al.
SGSM2	missense	Fromer et al.
SH3TC2	missense	Fromer et al.
SHANK1	LOF	Fromer et al.
SHARPIN	missense	Guiponi et al.
SHKBP1	missense	Fromer et al.
SHOX2	missense	Fromer et al.
SHROOM1	missense	Fromer et al.
SLC13A1	missense	Fromer et al.
SLC17A1	missense	Xu et al.
SLC18A2	LOF	Gulsuner et al.
SLC19A2	missense	Xu et al.
slc22a23	missense	Guiponi et al.
slc22a9	missense	Guiponi et al.
SLC25A1	missense	Gulsuner et al.
SLC25A12	missense	Fromer et al.
SLC26A8	missense	Xu et al.
SLC4A8	missense	Xu et al.
SLC5A7	missense	Fromer et al.
SLC6A17	missense	Fromer et al.
SLC7A6	missense	Fromer et al.
SLC9A3R1	missense	Fromer et al.
SLCO1B7	missense	Fromer et al.
SLIT2	missense	Gulsuner et al.
SLIT3	missense	Gulsuner et al.
SLMO2	missense	Fromer et al.
SMAD7	missense	Fromer et al.
SMAP2	missense	Xu et al.
SMARCC2	LOF	Fromer et al.
SMTNL1	missense	Fromer et al.
SND1	missense	Fromer et al.
SNX19	missense	Guiponi et al.
SNX31	missense	Gulsuner et al.
SOAT1	missense	Fromer et al.
SOLH	missense	Fromer et al.
SON	missense	Fromer et al.
SORBS2	missense	Fromer et al.
SPAG9	missense	Fromer et al.
SPATA22	missense	Xu et al.
SPDYC	missense	Fromer et al.
SPEG	missense	Fromer et al.
SPIB	missense	Xu et al.
SPTBN5	missense	Fromer et al.
SQLE	missense	Fromer et al.
SRCIN1	missense	Fromer et al.
SSBP3	missense	Xu et al.
SSBP3	LOF	Xu et al.
SSH2	missense	Fromer et al.
SSPO	missense	Fromer et al.
ST3GAL6	LOF	Gulsuner et al.
STAC2	missense	Fromer et al.
STAC2	missense	Xu et al.
STAG1	missense	Xu et al.
STAP2	LOF	Xu et al.
STARD13	missense	Fromer et al.
STK10	missense	Fromer et al.
STK38L	missense	Fromer et al.
STT3B	missense	Fromer et al.
SULF2	missense	Fromer et al.
SULT1B1	missense	Fromer et al.
SYNE1	missense	Fromer et al.
SYNE1	missense	Guiponi et al.
SYNGAP1	LOF	Xu et al.
SYNM	missense	Xu et al.
SYVN1	missense	Fromer et al.
TAF13	LOF	Fromer et al.
TAF13	LOF	Fromer et al.
TAF1C	missense	Fromer et al.
TAF9	missense	Fromer et al.
TANC1	missense	Fromer et al.
TANC2	missense	Fromer et al.
TAS2R3	missense	Fromer et al.
TBC1D10B	missense	Fromer et al.
TBC1D14	LOF	Xu et al.
TBXA2R	missense	Fromer et al.
TCP11L2	missense	Fromer et al.
TCP11L2	missense	Fromer et al.
TEKT5	missense	Xu et al.
TEP1	missense	Xu et al.
TEX15	missense	Fromer et al.
TFAP2D	missense	Fromer et al.
TFG	missense	Fromer et al.
TGM2	missense	Fromer et al.
TGM6	missense	Xu et al.
THBS1	missense	Xu et al.
THRAP3	missense	Fromer et al.
tigd7	missense	Guiponi et al.
TINF2	missense	Fromer et al.
TLK1	LOF	Fromer et al.
TLK2	missense	Gulsuner et al.
TLR3	missense	Fromer et al.
TLR5	missense	Fromer et al.
TLR7	missense	Fromer et al.
TM9SF3	missense	Fromer et al.
TMEM201	LOF	Fromer et al.
TMEM219	missense	Fromer et al.
TMEM87B	missense	Fromer et al.
TMEM8C	missense	Guiponi et al.
TNFAIP1	missense	Fromer et al.
TNKS	missense	Fromer et al.
TNRC18	LOF	Fromer et al.
TNRC6C	missense	Fromer et al.
TONSL	missense	Fromer et al.
TOP3B	missense	Xu et al.
TOR1AIP1	missense	Gulsuner et al.
TP53I13	LOF	Fromer et al.
TPR	missense	Fromer et al.
TRAK1	missense	Xu et al.
TREM2	missense	Xu et al.
TRH	LOF	Fromer et al.
TRHR	missense	Fromer et al.
TRPM1	missense	Fromer et al.
TRRAP	missense	Xu et al.
TSHZ2	missense	Fromer et al.
TSKS	missense	Fromer et al.
TSNAX	missense	Fromer et al.
TSPEAR	missense	Fromer et al.
TSPYL2	missense	Fromer et al.
TTC28	LOF	Fromer et al.
TTC4	missense	Fromer et al.
TTK	missense	Fromer et al.
TTN	missense	Fromer et al.
TTPA	missense	Fromer et al.
TUB	missense	Xu et al.
TUSC4/NPRL2	missense	Xu et al.
UACA	missense	Fromer et al.
UBQLN1	missense	Xu et al.
UBR5	missense	Xu et al.
UFL1	LOF	Fromer et al.
UGT1A3	missense	Xu et al.
UNC13A	missense	Fromer et al.
UNC13C	missense	Xu et al.
UPF2	missense	Gulsuner et al.
URB1	missense	Fromer et al.
URB2	LOF	Xu et al.
usp10	missense	Guiponi et al.
UTRN	missense	Fromer et al.
VN1R4	missense	Xu et al.
VPS11	missense	Gulsuner et al.
VPS13A	missense	Fromer et al.
VPS13C	LOF	Fromer et al.
VPS39	missense	Xu et al.
WARS	missense	Fromer et al.
WDR64	missense	Fromer et al.
WIZ	missense	Fromer et al.
WRN	missense	Fromer et al.
XIRP2	missense	Fromer et al.
XKR6	missense	Fromer et al.
XKR9	missense	Fromer et al.
XPO7	missense	Fromer et al.
XPOT	LOF	Fromer et al.
XPR1	LOF	Xu et al.
YAE1D1	missense	Fromer et al.
YARS	missense	Fromer et al.
YTHDC1	LOF	Fromer et al.
YWHAZ	missense	Fromer et al.
ZBTB40	missense	Xu et al.
ZBTB45	missense	Fromer et al.
ZC3H10	missense	Fromer et al.
ZC3H6	missense	Fromer et al.
ZDHHC5	LOF	Fromer et al.
ZEB1	LOF	Fromer et al.
ZFR	missense	Fromer et al.
ZMYND11	LOF	Fromer et al.
ZNF133	missense	Fromer et al.
ZNF229	missense	Xu et al.
ZNF326	missense	Fromer et al.
ZNF407	LOF	Fromer et al.
ZNF426	missense	Fromer et al.
ZNF445	missense	Fromer et al.
ZNF518B	missense	Fromer et al.
ZNF530	missense	Xu et al.
ZNF532	missense	Fromer et al.
ZNF536	missense	Fromer et al.
ZNF551	missense	Fromer et al.
ZNF607	LOF	Fromer et al.
ZNF721	missense	Fromer et al.
ZNF77	missense	Fromer et al.
ZNF844	missense	Guiponi et al.
ZP4	missense	Fromer et al.
