# Supplementary material for: An interaction network of mental disorder proteins in neural stem cells
Source: Transl Psychiatry. 2017 Apr 4;7(4):e1082–. doi: 10.1038/tp.2017.52 (PMC5416693; doi:10.1038/tp.2017.52)
Supplement: Supplementary Table 12 [file tp201752x9.xlsx]

## Sheet: Tcf4 target genes
Ensemble gene ID	Gene name	Log2 of fold change upon Tcf4 knock-down	Adjusted P-value	Total number of Tcf4 binding sites	Distance to TSS of nearest Tcf4 binding site	Human gene symbol
ENSMUSG00000020061	Mybpc1	-4.34926	2.18484e-45	2	25	MYBPC1
ENSMUSG00000042671	Rgs8	-4.15041	5.39908e-114	8	127	RGS8
ENSMUSG00000024411	Aqp4	-3.8144	3.27107e-43	1	-1642	AQP4
ENSMUSG00000033044	Dhrs7c	-3.72708	1.53442e-23	1	98993	DHRS7C
ENSMUSG00000070337	Gpr179	-3.68077	5.55765e-24	2	1735	GPR179
ENSMUSG00000090958	Lrrc32	-3.53998	8.5428e-60	1	29047	LRRC32
ENSMUSG00000007097	Atp1a2	-3.44044	0	4	-11909	ATP1A2
ENSMUSG00000042436	Mfap4	-3.37598	3.91869e-250	7	-154	MFAP4
ENSMUSG00000032179	Bmp5	-3.35681	1.5043e-22	2	82259	BMP5
ENSMUSG00000047793	Sned1	-3.14242	8.93205e-36	4	-8300	SNED1
ENSMUSG00000007107	Atp1a4	-3.1187	1.5476e-23	3	-51559	ATP1A4
ENSMUSG00000001508	Sgca	-3.07001	4.81794e-16	3	-24868	SGCA
ENSMUSG00000044037	Als2cl	-3.04627	5.20926e-33	3	-374	ALS2CL
ENSMUSG00000036306	Lzts1	-3.01146	4.19329e-21	3	19256	LZTS1
ENSMUSG00000033722	BC034090	-2.89151	9.76193e-71	4	-1564	KIAA1614
ENSMUSG00000075027	4631405J19Rik	-2.86386	1.98292e-60	3	1768	NA
ENSMUSG00000071234	Tmem90a	-2.85779	8.51915e-14	3	7329	SYNDIG1L
ENSMUSG00000003849	Nqo1	-2.83277	7.80817e-33	2	85	NQO1
ENSMUSG00000034853	Acot11	-2.81097	7.02173e-40	3	-7174	ACOT11
ENSMUSG00000029096	Htra3	-2.76264	7.47407e-17	4	42532	HTRA3
ENSMUSG00000069805	Fbp1	-2.75429	9.74726e-31	3	6981	FBP1
ENSMUSG00000041577	Prelp	-2.74164	4.4562e-75	3	-136	PRELP
ENSMUSG00000026424	Gpr37l1	-2.73018	1.50352e-17	3	96	GPR37L1
ENSMUSG00000021456	Fbp2	-2.65795	5.79204e-16	3	1947	FBP2
ENSMUSG00000035504	Reep6	-2.65527	2.97572e-62	3	-27139	REEP6
ENSMUSG00000032334	Loxl1	-2.63026	8.0365e-36	1	-1727	LOXL1
ENSMUSG00000049555	Tmie	-2.61606	5.25158e-11	3	618	TMIE
ENSMUSG00000043460	Elfn2	-2.5981	1.95905e-17	6	-17862	ELFN2
ENSMUSG00000021804	Rgr	-2.59529	1.69828e-14	3	16279	RGR
ENSMUSG00000057604	Lmcd1	-2.59471	1.43852e-62	4	677	LMCD1
ENSMUSG00000040653	Ppp1r14c	-2.56316	3.52522e-45	2	375	PPP1R14C
ENSMUSG00000040725	Hnrnpul1	-2.54064	1.33447e-129	2	-33942	HNRNPUL1
ENSMUSG00000035615	Frmpd1	-2.52432	3.48162e-114	4	-183	FRMPD1
ENSMUSG00000042388	Dlgap3	-2.52264	1.76731e-118	3	-793	DLGAP3
ENSMUSG00000017721	Pigt	-2.4695	6.4041e-92	2	-3318	PIGT
ENSMUSG00000025020	Slit1	-2.46641	4.81724e-21	5	-2728	SLIT1
ENSMUSG00000034981	Parm1	-2.45924	1.16803e-33	1	-72302	PARM1
ENSMUSG00000020889	Nr1d1	-2.45371	4.76193e-90	5	-8181	NR1D1
ENSMUSG00000025912	Mybl1	-2.45083	2.57911e-246	3	19496	MYBL1
ENSMUSG00000041794	Myrip	-2.4073	1.62197e-42	4	-25828	MYRIP
ENSMUSG00000084099	Gm12929	-2.40493	2.23926e-19	2	8739	NA
ENSMUSG00000037003	Tenc1	-2.39097	1.28144e-81	5	219	TENC1
ENSMUSG00000022208	Jph4	-2.35338	1.33527e-151	1	57823	JPH4
ENSMUSG00000003974	Grm3	-2.33465	1.31456e-13	1	-55999	GRM3
ENSMUSG00000005686	Ampd3	-2.33279	1.19751e-82	4	97	AMPD3
ENSMUSG00000034413	Neurl1b	-2.31644	1.00115e-32	1	93853	NEURL1B
ENSMUSG00000062542	Syt9	-2.29136	2.1585e-16	2	63458	SYT9
ENSMUSG00000040612	Ildr2	-2.28028	1.34609e-46	2	26600	ILDR2
ENSMUSG00000020473	Aebp1	-2.27625	7.96422e-08	5	-6265	AEBP1
ENSMUSG00000041544	Ptchd2	-2.26622	4.73053e-15	4	-5630	PTCHD2
ENSMUSG00000028873	Cdca8	-2.26397	9.98542e-104	2	86512	CDCA8
ENSMUSG00000081657	Gm15466	-2.23649	7.0177e-56	5	16209	NA
ENSMUSG00000030353	Tead4	-2.23526	6.23836e-29	2	24772	TEAD4
ENSMUSG00000029307	Dmp1	-2.22859	5.16113e-08	4	-87344	DMP1
ENSMUSG00000021061	Spnb1	-2.22597	3.42054e-40	2	1818	SPTB
ENSMUSG00000020897	Aurkb	-2.21972	1.72506e-50	7	303	AURKB
ENSMUSG00000045620	Odf3l1	-2.21786	7.19911e-14	4	-16468	ODF3L1
ENSMUSG00000055053	Nfic	-2.20847	1.73432e-36	3	-4126	NFIC
ENSMUSG00000083579	Gm15538	-2.20618	1.72549e-54	2	-17684	NA
ENSMUSG00000080974	Gm9009	-2.20503	1.00652e-64	2	-72201	NA
ENSMUSG00000067276	Capn6	-2.19623	1.33166e-148	3	-92	CAPN6
ENSMUSG00000020218	Wif1	-2.19243	1.01045e-11	1	21499	WIF1
ENSMUSG00000031385	Plxnb3	-2.18175	8.68284e-32	1	-265	PLXNB3
ENSMUSG00000038486	Sv2a	-2.17777	1.47206e-47	3	76671	SV2A
ENSMUSG00000022340	Sybu	-2.15845	1.33165e-31	1	45768	SYBU
ENSMUSG00000063239	Grm4	-2.15175	2.92702e-12	1	65884	GRM4
ENSMUSG00000032246	Calml4	-2.14741	2.1022e-14	3	328	CALML4
ENSMUSG00000049353	Rd3	-2.13563	7.10915e-07	1	92225	RD3
ENSMUSG00000021933	Gucy1b2	-2.13267	9.05148e-10	3	29332	NA
ENSMUSG00000006344	Ggt5	-2.13068	5.72609e-07	1	-33092	GGT5
ENSMUSG00000031951	Tmem231	-2.12424	1.30918e-53	2	20655	TMEM231
ENSMUSG00000042846	Lrrtm3	-2.12134	3.97499e-14	1	14001	LRRTM3
ENSMUSG00000033174	Mgll	-2.12117	3.1612e-14	1	35256	MGLL
ENSMUSG00000066438	3830431G21Rik	-2.11367	5.71589e-07	3	15098	PLEKHD1
ENSMUSG00000084224	Gm12337	-2.10587	6.99019e-25	3	32538	NA
ENSMUSG00000026238	Ptma	-2.09232	1.93852e-61	5	5331	PTMA
ENSMUSG00000026147	Col9a1	-2.09104	1.28164e-41	6	1119	COL9A1
ENSMUSG00000081243	Gm14037	-2.08813	8.34305e-20	3	12870	NA
ENSMUSG00000031785	Gpr56	-2.08711	7.73527e-215	3	-544	GPR56
ENSMUSG00000020052	Ascl1	-2.05795	3.67191e-67	2	848	ASCL1
ENSMUSG00000034957	Cebpa	-2.057	1.9146e-46	2	-303	CEBPA
ENSMUSG00000083482	Gm14706	-2.04761	6.7941e-21	1	-89409	NA
ENSMUSG00000026873	Phf19	-2.04291	7.33225e-57	1	-79819	PHF19
ENSMUSG00000022408	Fam83f	-2.03823	6.23602e-06	2	7902	FAM83F
ENSMUSG00000008348	Ubc	-2.03735	3.27556e-45	1	-3031	UBC
ENSMUSG00000053647	Gpr30	-2.0336	2.61462e-28	4	-4251	GPER1
ENSMUSG00000091478	Gm10039	-2.03352	4.289e-152	3	-2321	NA
ENSMUSG00000029675	Eln	-2.0258	6.11486e-37	2	58095	ELN
ENSMUSG00000027457	Snph	-2.02423	1.47782e-60	3	22250	SNPH
ENSMUSG00000044646	Zbtb7c	-2.02257	7.98715e-53	5	-15410	ZBTB7C
ENSMUSG00000073599	Ecscr	-2.01916	5.33165e-06	2	-17847	ECSCR
ENSMUSG00000032397	Tipin	-2.01818	6.16179e-37	1	-38041	TIPIN
ENSMUSG00000029005	2610109H07Rik	-2.01655	1.04582e-62	2	8243	DRAXIN
ENSMUSG00000058740	Kcnt1	-2.01563	7.35948e-49	1	1830	KCNT1
ENSMUSG00000041660	Bbox1	-2.0113	1.39704e-06	2	-76667	BBOX1
ENSMUSG00000028039	Efna3	-2.01026	1.43964e-21	2	75445	EFNA3
ENSMUSG00000046460	Sh2d7	-2.00278	4.8648e-09	2	291	SH2D7
ENSMUSG00000056220	Pla2g4a	-1.99532	5.75108e-48	1	4078	PLA2G4A
ENSMUSG00000041731	Pgm5	-1.99371	5.31125e-07	2	16352	PGM5
ENSMUSG00000027574	Nkain4	-1.99069	1.96931e-16	1	-89452	NKAIN4
ENSMUSG00000030255	Sspn	-1.98435	2.30654e-65	2	-65008	SSPN
ENSMUSG00000045281	Gpr20	-1.97013	6.79678e-09	3	19526	GPR20
ENSMUSG00000054999	Naaladl1	-1.96213	1.21494e-11	1	-59520	NAALADL1
ENSMUSG00000026544	Dusp23	-1.96125	6.74617e-16	1	221	DUSP23
ENSMUSG00000026315	Serpinb8	-1.9467	7.77631e-35	1	-52408	SERPINB8
ENSMUSG00000091747	D17H6S56E-5	-1.94548	2.55018e-48	1	-25835	ERVFRD-1
ENSMUSG00000055866	Per2	-1.94414	2.53798e-26	5	909	PER2
ENSMUSG00000025407	Gli1	-1.94318	1.66278e-09	1	51834	GLI1
ENSMUSG00000036781	Rps27l	-1.94267	5.98165e-48	1	-57694	RPS27L
ENSMUSG00000036411	9530077C05Rik	-1.93601	1.83096e-25	2	-35343	KIAA0895
ENSMUSG00000058357	Gm6612	-1.93415	7.22182e-13	2	-3871	NA
ENSMUSG00000015090	Ptgds	-1.9271	1.1616e-30	2	33	PTGDS
ENSMUSG00000009394	Syn2	-1.9265	2.09572e-64	3	-11426	NA
ENSMUSG00000028919	Arhgef19	-1.91709	8.11429e-26	1	-366	ARHGEF19
ENSMUSG00000038453	Srcin1	-1.90539	1.9153e-86	2	30343	SRCIN1
ENSMUSG00000017002	Slpi	-1.89674	8.41002e-08	1	3041	SLPI
ENSMUSG00000020866	Cacna1g	-1.89019	1.27297e-18	6	4759	CACNA1G
ENSMUSG00000021108	Prkch	-1.88837	6.46467e-47	1	89111	PRKCH
ENSMUSG00000030307	Slc6a11	-1.87732	1.62473e-35	3	-36760	SLC6A11
ENSMUSG00000092033	A730056A06Rik	-1.87689	6.63686e-07	3	-15361	NA
ENSMUSG00000052949	Rnf157	-1.86962	6.85184e-34	3	14695	RNF157
ENSMUSG00000032010	Usp2	-1.86682	2.709e-67	2	-137	USP2
ENSMUSG00000024897	Apba1	-1.86408	1.98166e-38	3	15728	APBA1
ENSMUSG00000047259	Mc4r	-1.86283	6.6945e-14	1	-1322	MC4R
ENSMUSG00000038119	Cdon	-1.85382	1.12416e-21	5	-18340	CDON
ENSMUSG00000020932	Gfap	-1.85166	1.86109e-21	1	-1359	GFAP
ENSMUSG00000022419	Deptor	-1.84723	5.7565e-29	2	-22333	DEPTOR
ENSMUSG00000024085	Man2a1	-1.84168	7.46134e-75	1	-28134	MAN2A1
ENSMUSG00000020627	Klhl29	-1.83559	1.3315e-15	1	-35100	KLHL29
ENSMUSG00000027331	D2Ertd750e	-1.8338	3.39321e-71	1	-51467	KNSTRN
ENSMUSG00000035686	Thrsp	-1.82382	1.37965e-26	2	25972	THRSP
ENSMUSG00000091748	Gm17733	-1.82037	3.12286e-05	2	11297	NA
ENSMUSG00000042763	Maneal	-1.81731	6.23338e-47	2	12276	MANEAL
ENSMUSG00000036913	Trim67	-1.80918	3.08847e-24	2	-639	TRIM67
ENSMUSG00000026643	Nmt2	-1.80704	5.51294e-138	1	-409	NMT2
ENSMUSG00000029516	Cit	-1.8054	2.55109e-18	1	2146	CIT
ENSMUSG00000058626	Capn11	-1.80538	4.33631e-06	4	62196	CAPN11
ENSMUSG00000024038	Ndufv3	-1.80266	2.30717e-50	5	15791	NDUFV3
ENSMUSG00000031378	Abcd1	-1.79689	3.06107e-39	1	40228	ABCD1
ENSMUSG00000040694	Apobec2	-1.79616	1.2111e-08	1	-4832	APOBEC2
ENSMUSG00000027560	Dok5	-1.79498	3.28983e-17	1	-73748	DOK5
ENSMUSG00000084989	E030010N08Rik	-1.79072	4.35599e-05	4	1557	NA
ENSMUSG00000082279	Gm12870	-1.79034	5.29489e-22	1	78781	NA
ENSMUSG00000051041	Olfml1	-1.78813	2.49245e-08	2	108	OLFML1
ENSMUSG00000047606	Ankrd34c	-1.78219	7.14946e-07	3	-32846	ANKRD34C
ENSMUSG00000052117	D630039A03Rik	-1.7786	5.15649e-05	2	-40288	C9orf152
ENSMUSG00000016262	Sertad4	-1.77454	9.1328e-32	3	16862	SERTAD4
ENSMUSG00000020641	Rsad2	-1.77057	1.91271e-26	7	4	RSAD2
ENSMUSG00000074026	Gm6091	-1.76962	5.21538e-33	1	-93566	NA
ENSMUSG00000046807	AI646023	-1.76909	3.88377e-27	1	4042	FAM211B
ENSMUSG00000000247	Lhx2	-1.76807	4.36059e-33	1	41519	LHX2
ENSMUSG00000015027	Galns	-1.76446	3.50863e-28	3	-28716	GALNS
ENSMUSG00000034684	Sema3f	-1.7604	1.09255e-39	4	50745	SEMA3F
ENSMUSG00000034648	Lrrn1	-1.75428	3.16763e-102	2	27522	LRRN1
ENSMUSG00000015829	Tnr	-1.75319	1.01414e-07	6	4404	TNR
ENSMUSG00000020935	Dcakd	-1.74993	2.19846e-171	4	-5869	DCAKD
ENSMUSG00000029108	Pcdh7	-1.74896	2.86923e-27	1	-2856	PCDH7
ENSMUSG00000056481	Cd248	-1.74605	1.01438e-13	1	-26782	CD248
ENSMUSG00000041351	Rap1gap	-1.74495	6.11613e-42	2	-534	RAP1GAP
ENSMUSG00000050222	Il17d	-1.74417	3.06771e-20	1	10675	IL17D
ENSMUSG00000040195	Tmem194	-1.74091	6.66942e-53	2	1093	TMEM194A
ENSMUSG00000029381	Shroom3	-1.73757	5.32568e-25	4	-394	SHROOM3
ENSMUSG00000068874	Selenbp1	-1.73536	7.5425e-40	1	69647	SELENBP1
ENSMUSG00000045287	Rtn4rl1	-1.73305	9.01332e-122	6	18635	RTN4RL1
ENSMUSG00000067279	Ppp1r3c	-1.72942	4.60734e-26	4	31437	PPP1R3C
ENSMUSG00000033720	Sfxn5	-1.72781	1.1479e-105	5	6098	SFXN5
ENSMUSG00000000753	Serpinf1	-1.72276	1.58596e-11	3	-37589	SERPINF1
ENSMUSG00000032245	Cln6	-1.71831	1.59431e-54	3	11399	CLN6
ENSMUSG00000042109	Csdc2	-1.71596	2.2491e-87	7	695	CSDC2
ENSMUSG00000023942	Slc29a1	-1.71556	7.66036e-60	3	-35	SLC29A1
ENSMUSG00000055322	Tns1	-1.71531	1.87879e-32	5	12911	TNS1
ENSMUSG00000040111	Gramd1b	-1.71426	7.68984e-42	3	-6607	GRAMD1B
ENSMUSG00000053477	Tcf4	-1.71032	7.64035e-124	4	-4	TCF4
ENSMUSG00000079056	Kcnip3	-1.70675	4.35332e-79	3	-209	KCNIP3
ENSMUSG00000000420	Galnt1	-1.70639	1.13004e-77	2	-53140	GALNT1
ENSMUSG00000049551	Fzd9	-1.70482	3.52523e-30	4	-2779	FZD9
ENSMUSG00000025574	Tk1	-1.70367	1.43457e-31	2	1139	TK1
ENSMUSG00000004698	Hdac9	-1.70073	1.61138e-41	1	-96	HDAC9
ENSMUSG00000028782	Bai2	-1.6986	4.33469e-68	3	-803	BAI2
ENSMUSG00000010064	Slc38a3	-1.69792	1.67819e-120	4	-202	NA
ENSMUSG00000026683	Nuf2	-1.69721	2.06704e-45	4	-2	NUF2
ENSMUSG00000025911	Adhfe1	-1.69387	1.22743e-41	5	6575	ADHFE1
ENSMUSG00000018169	Mfng	-1.69343	5.03288e-08	7	31189	MFNG
ENSMUSG00000004902	Slc25a18	-1.68995	9.73415e-50	2	-364	SLC25A18
ENSMUSG00000046179	E2f8	-1.6855	3.57012e-32	1	40584	E2F8
ENSMUSG00000044469	Tnfaip8l1	-1.6826	4.53995e-10	2	23255	TNFAIP8L1
ENSMUSG00000052512	Nav2	-1.68226	4.66077e-19	1	16079	NAV2
ENSMUSG00000033208	S100b	-1.68111	1.1834e-24	1	-2769	S100B
ENSMUSG00000035226	Rims4	-1.68059	3.01045e-23	2	41558	RIMS4
ENSMUSG00000034227	Foxj1	-1.68046	2.71331e-19	2	2650	FOXJ1
ENSMUSG00000067714	Lpar5	-1.67954	1.40546e-07	4	617	LPAR5
ENSMUSG00000020644	Id2	-1.67728	2.71822e-15	3	-359	ID2
ENSMUSG00000030849	Fgfr2	-1.67479	2.90652e-50	2	-53352	FGFR2
ENSMUSG00000028364	Tnc	-1.66763	1.14953e-13	1	-73711	TNC
ENSMUSG00000091243	Vgll3	-1.66739	1.58748e-51	1	-352	VGLL3
ENSMUSG00000059900	Tmem40	-1.66466	7.22554e-05	1	-90979	TMEM40
ENSMUSG00000006369	Fbln1	-1.66171	3.68145e-11	1	-7	FBLN1
ENSMUSG00000060961	Slc4a4	-1.66073	2.37432e-20	1	-33277	SLC4A4
ENSMUSG00000025885	Myo5b	-1.65507	2.11834e-31	1	-92585	MYO5B
ENSMUSG00000042826	Fgf11	-1.64534	6.73811e-41	3	1367	FGF11
ENSMUSG00000063564	Col23a1	-1.64494	1.60488e-15	1	74346	COL23A1
ENSMUSG00000046709	Mapk10	-1.64406	6.29497e-13	1	44558	MAPK10
ENSMUSG00000022490	Ppp1r1a	-1.64136	2.68234e-24	1	19149	PPP1R1A
ENSMUSG00000030096	Slc6a6	-1.63943	1.14228e-30	1	35432	SLC6A6
ENSMUSG00000086416	Gm14002	-1.63737	0.000215382	1	-46453	NA
ENSMUSG00000064263	Gm1631	-1.63103	0.000393628	5	94	NA
ENSMUSG00000034837	Gnat1	-1.63091	0.000214182	4	19862	GNAT1
ENSMUSG00000042246	Tmc7	-1.61848	1.08185e-64	1	-9342	TMC7
ENSMUSG00000050751	Pgbd5	-1.61665	6.10741e-09	2	88406	PGBD5
ENSMUSG00000051817	Sox12	-1.6155	1.86968e-102	5	-776	SOX12
ENSMUSG00000017314	Mpp2	-1.61507	1.83363e-52	3	1031	MPP2
ENSMUSG00000032648	Pygm	-1.61494	6.67097e-19	1	56040	PYGM
ENSMUSG00000046160	Olig1	-1.61159	3.3794e-30	9	2868	OLIG1
ENSMUSG00000037490	Slc2a12	-1.60869	8.83912e-12	1	97513	SLC2A12
ENSMUSG00000051177	Plcb1	-1.60773	3.48181e-44	3	35741	PLCB1
ENSMUSG00000042429	Adora1	-1.60655	2.74768e-35	3	-9930	ADORA1
ENSMUSG00000037020	Wdr62	-1.60487	3.08912e-41	2	-202	WDR62
ENSMUSG00000086596	Susd5	-1.60348	0.000305385	2	-14661	SUSD5
ENSMUSG00000032269	Htr3a	-1.59796	4.96831e-16	3	9	HTR3A
ENSMUSG00000059013	Sh2d3c	-1.59753	9.3504e-26	3	-2153	SH2D3C
ENSMUSG00000028068	Iqgap3	-1.597	8.99863e-25	4	33671	IQGAP3
ENSMUSG00000058153	Sez6l	-1.59692	2.06751e-46	6	-840	SEZ6L
ENSMUSG00000040447	Spns2	-1.59167	3.86594e-16	3	-32753	SPNS2
ENSMUSG00000022324	Matn2	-1.5907	6.80243e-113	4	-10456	MATN2
ENSMUSG00000049265	Kcnk3	-1.59044	8.94681e-06	1	-90649	KCNK3
ENSMUSG00000034773	BC030867	-1.59022	4.94877e-29	4	-40871	C17orf53
ENSMUSG00000018474	Chd3	-1.58571	2.79672e-25	2	-366	CHD3
ENSMUSG00000071286	Sowahc	-1.58443	2.84125e-88	3	-165	NA
ENSMUSG00000022361	Zhx1	-1.58353	2.08533e-51	4	-65087	ZHX1
ENSMUSG00000042757	Tmem108	-1.57895	4.76033e-25	1	-58111	TMEM108
ENSMUSG00000007035	Msh5	-1.57643	1.89078e-10	1	2369	MSH5;MSH5-SAPCD1
ENSMUSG00000056359	D830013O20Rik	-1.57561	7.62406e-06	4	-106	NA
ENSMUSG00000034165	Ccnd3	-1.57148	1.60541e-75	1	6290	CCND3
ENSMUSG00000075427	Olfr288	-1.57081	1.04046e-07	1	14012	OR10AD1
ENSMUSG00000032511	Scn5a	-1.56837	4.44602e-06	3	6363	SCN5A
ENSMUSG00000020330	Hmmr	-1.5605	9.57682e-52	1	39806	HMMR
ENSMUSG00000027848	Olfml3	-1.55897	1.62454e-36	3	-316	OLFML3
ENSMUSG00000020656	Grhl1	-1.55588	1.92945e-08	1	61821	GRHL1
ENSMUSG00000054588	Gbp10	-1.55195	2.36431e-32	2	-1623	GBP6
ENSMUSG00000085062	4933404O12Rik	-1.55142	9.6755e-46	2	-11046	NA
ENSMUSG00000087242	C78197	-1.54938	3.49522e-06	3	-3792	NA
ENSMUSG00000054675	Tmem119	-1.54687	0.000824705	5	-4	TMEM119
ENSMUSG00000045009	Prrt3	-1.54194	8.59974e-29	1	-6491	PRRT3
ENSMUSG00000085419	Gm11734	-1.54064	2.26791e-09	4	-274	NA
ENSMUSG00000048616	Nog	-1.53963	0.00022303	1	-79635	NOG
ENSMUSG00000000594	Gm2a	-1.53815	8.79484e-30	5	-76	GM2A
ENSMUSG00000057337	Chst3	-1.53742	2.12787e-30	7	588	CHST3
ENSMUSG00000070802	Pnmal2	-1.53512	5.0151e-49	4	3485	PNMAL2
ENSMUSG00000026134	Prim2	-1.52964	3.07304e-52	1	99684	PRIM2
ENSMUSG00000048385	Scrt1	-1.52792	1.3198e-14	4	-30875	SCRT1
ENSMUSG00000029660	4930588N13Rik	-1.52656	0.000841208	4	49368	TEX26
ENSMUSG00000053375	Atp6v1e2	-1.52297	2.22887e-06	5	10076	ATP6V1E2
ENSMUSG00000039187	Fanci	-1.52248	2.76606e-26	3	-28342	FANCI
ENSMUSG00000029544	Cabp1	-1.5208	5.02422e-06	1	55859	CABP1
ENSMUSG00000037053	Azgp1	-1.51825	0.000397256	1	-14831	AZGP1
ENSMUSG00000053004	Hrh1	-1.51542	2.11864e-26	1	24005	HRH1
ENSMUSG00000024501	Dpysl3	-1.51441	7.8685e-46	1	-9881	DPYSL3
ENSMUSG00000024793	Tnfrsf25	-1.5142	1.52294e-13	1	-44965	TNFRSF25
ENSMUSG00000040212	Emp3	-1.5104	1.85327e-08	1	3857	EMP3
ENSMUSG00000049556	Lingo1	-1.50342	1.0167e-23	6	-16414	LINGO1
ENSMUSG00000059854	Hydin	-1.502	5.37978e-10	1	-49039	HYDIN
ENSMUSG00000043557	Mdga1	-1.49944	1.60421e-29	1	13715	MDGA1
ENSMUSG00000033762	Recql4	-1.49935	4.19233e-32	1	-2395	RECQL4
ENSMUSG00000030657	Xylt1	-1.4989	0.000173392	4	-2914	XYLT1
ENSMUSG00000028047	Thbs3	-1.4978	1.36562e-57	2	1440	THBS3
ENSMUSG00000026196	Bard1	-1.49469	1.27268e-15	1	402	BARD1
ENSMUSG00000025608	Podxl	-1.49427	1.87144e-24	1	-78863	PODXL
ENSMUSG00000022454	Nell2	-1.49374	8.942e-142	1	-8258	NELL2
ENSMUSG00000030539	Sema4b	-1.49027	1.18877e-116	5	2599	SEMA4B
ENSMUSG00000087042	Gm11611	-1.48786	9.33646e-12	2	-18895	NA
ENSMUSG00000046223	Plaur	-1.48758	0.000170477	3	45067	PLAUR
ENSMUSG00000012819	Cdh23	-1.48758	5.43663e-08	5	-4605	NA
ENSMUSG00000002459	Rgs20	-1.48633	1.70944e-33	3	-2321	RGS20
ENSMUSG00000047261	Gap43	-1.47818	0.000709295	3	6656	GAP43
ENSMUSG00000019789	Hey2	-1.47724	1.0956e-05	1	-138	HEY2
ENSMUSG00000036611	Eepd1	-1.47703	9.23458e-42	1	1825	EEPD1
ENSMUSG00000079362	Gbp6	-1.47581	4.25923e-35	2	52528	GBP6
ENSMUSG00000023011	Faim2	-1.47475	1.98945e-12	5	-18788	FAIM2
ENSMUSG00000031980	Agt	-1.47398	2.29872e-12	1	-16175	AGT
ENSMUSG00000031285	Dcx	-1.47333	6.29169e-25	2	26207	DCX
ENSMUSG00000000686	Abhd15	-1.46861	1.15151e-10	2	-23367	ABHD15
ENSMUSG00000072720	Myo18b	-1.4671	2.18703e-12	4	9620	MYO18B
ENSMUSG00000028033	Kcnq5	-1.46509	1.05059e-19	1	50718	KCNQ5
ENSMUSG00000016194	Hsd11b1	-1.46422	0.00154076	6	-9014	HSD11B1
ENSMUSG00000045532	C1ql1	-1.45492	5.25094e-24	2	48129	C1QL1
ENSMUSG00000042363	1110067D22Rik	-1.45475	5.92054e-28	3	-28472	LGALSL
ENSMUSG00000022231	Sema5a	-1.45406	3.03898e-14	3	9611	SEMA5A
ENSMUSG00000026185	Igfbp5	-1.45317	1.60363e-25	5	3897	IGFBP5
ENSMUSG00000085541	Gm16010	-1.45141	1.33745e-05	5	-74	NA
ENSMUSG00000086040	Wipf3	-1.44995	5.24505e-15	3	4899	WIPF3
ENSMUSG00000091475	2810468N07Rik	-1.44985	2.57045e-40	7	4808	NA
ENSMUSG00000036995	Asap3	-1.44677	1.24505e-25	3	17732	ASAP3
ENSMUSG00000079442	St6galnac4	-1.44631	3.52939e-42	2	27061	ST6GALNAC4
ENSMUSG00000036882	Arhgap33	-1.44614	1.08347e-24	1	-36072	ARHGAP33
ENSMUSG00000020493	Prr11	-1.44381	3.67704e-71	3	-27823	PRR11
ENSMUSG00000032783	Troap	-1.44215	2.10432e-54	3	-82061	TROAP
ENSMUSG00000051331	Cacna1c	-1.44046	8.48054e-12	3	-41435	CACNA1C
ENSMUSG00000020723	Cacng4	-1.43738	1.09368e-51	4	2219	CACNG4
ENSMUSG00000045967	Gpr158	-1.43289	9.05034e-12	2	-74568	GPR158
ENSMUSG00000031925	Maml2	-1.43098	6.90481e-21	2	19316	MAML2
ENSMUSG00000011256	Adam19	-1.43077	2.17794e-18	4	-8010	ADAM19
ENSMUSG00000090399	Nav1	-1.4306	0.000506166	3	1102	NA
ENSMUSG00000069763	Tmem100	-1.43056	6.14278e-10	1	64822	TMEM100
ENSMUSG00000042010	Acacb	-1.42979	1.68926e-07	2	-7165	ACACB
ENSMUSG00000031486	Gpr124	-1.42922	9.03763e-40	4	1531	GPR124
ENSMUSG00000035237	Lcat	-1.42756	9.93046e-08	1	-7969	LCAT
ENSMUSG00000030218	Mgp	-1.42661	0.00177889	1	71485	MGP
ENSMUSG00000035158	Mitf	-1.42478	1.33043e-14	1	55018	MITF
ENSMUSG00000025085	Ablim1	-1.42265	1.62996e-15	1	19437	ABLIM1
ENSMUSG00000009633	G0s2	-1.42239	4.22914e-21	4	120	G0S2
ENSMUSG00000049932	H2afx	-1.42129	3.27927e-20	1	44672	H2AFX
ENSMUSG00000032224	Fam81a	-1.41953	2.83948e-25	1	-67007	FAM81A
ENSMUSG00000040690	Col16a1	-1.41804	7.77631e-35	2	-80	COL16A1
ENSMUSG00000032400	Zwilch	-1.41802	1.12861e-104	1	-70461	ZWILCH
ENSMUSG00000053716	Dusp7	-1.41797	1.40907e-28	4	-186	DUSP7
ENSMUSG00000039055	Eme1	-1.4174	3.68747e-37	1	58900	EME1
ENSMUSG00000037725	Ckap2	-1.41697	2.49518e-49	1	132	CKAP2
ENSMUSG00000044966	Fbxo48	-1.41659	6.3623e-09	1	-9847	FBXO48
ENSMUSG00000034990	Otoa	-1.41288	0.000276568	1	-98	OTOA
ENSMUSG00000037447	Arid5a	-1.4125	3.61882e-27	1	1934	ARID5A
ENSMUSG00000034023	Fancd2	-1.41075	2.80907e-23	1	-23297	FANCD2
ENSMUSG00000032741	Tpcn1	-1.41071	3.65467e-41	4	20001	TPCN1
ENSMUSG00000041762	Gpr155	-1.40721	7.81792e-15	1	-63660	GPR155
ENSMUSG00000074259	Gramd2	-1.40706	2.23889e-07	4	11739	GRAMD2
ENSMUSG00000026679	Enkur	-1.40688	0.00230288	2	-64940	ENKUR
ENSMUSG00000064246	Chi3l1	-1.40433	1.46935e-05	3	56236	CHI3L1
ENSMUSG00000025656	Arhgef9	-1.40324	1.99258e-24	1	-143	ARHGEF9
ENSMUSG00000073418	C4b	-1.40218	2.79031e-19	1	88017	C4B;C4A
ENSMUSG00000041592	Sdk2	-1.39954	8.54295e-07	2	24515	SDK2
ENSMUSG00000052688	5430435G22Rik	-1.39919	4.75844e-05	4	-147	NA
ENSMUSG00000070867	Gm12824	-1.39696	9.44073e-15	2	70485	TRABD2B
ENSMUSG00000020020	Usp44	-1.3898	9.56119e-15	3	-17625	USP44
ENSMUSG00000046295	Ankle1	-1.38914	4.88127e-45	2	56930	ANKLE1
ENSMUSG00000021097	Clmn	-1.38724	1.03452e-28	3	-20028	CLMN
ENSMUSG00000087413	Gm11266	-1.38372	7.75611e-09	3	-782	NA
ENSMUSG00000028496	Mllt3	-1.38328	4.59732e-61	2	-8862	MLLT3
ENSMUSG00000027489	Necab3	-1.37839	2.22907e-07	4	8022	NECAB3
ENSMUSG00000026622	Nek2	-1.37562	3.337e-67	2	-137	NEK2
ENSMUSG00000040466	Blvrb	-1.37149	5.28892e-28	3	15353	BLVRB
ENSMUSG00000036777	Anln	-1.36891	4.18521e-35	2	12973	ANLN
ENSMUSG00000025511	Tspan4	-1.36526	3.63643e-35	1	19	TSPAN4
ENSMUSG00000031004	Mki67	-1.36524	1.05959e-10	1	74457	MKI67
ENSMUSG00000057363	Uxs1	-1.36513	5.36231e-30	1	96431	UXS1
ENSMUSG00000043501	Lgals2	-1.36467	0.000200948	5	-13051	LGALS2
ENSMUSG00000042797	Aqp11	-1.36313	9.33048e-15	1	70	AQP11
ENSMUSG00000026224	4933407L21Rik	-1.363	5.39461e-07	6	21	NA
ENSMUSG00000044197	Gpr146	-1.36262	8.63754e-12	4	37	GPR146
ENSMUSG00000039166	Akap7	-1.3603	1.32275e-11	2	-51766	AKAP7
ENSMUSG00000036111	Lmo1	-1.35901	1.91256e-12	2	-21516	LMO1
ENSMUSG00000082307	Gm13418	-1.35845	0.000201346	1	9219	NA
ENSMUSG00000037846	Rtkn2	-1.35488	1.55141e-40	1	76	RTKN2
ENSMUSG00000051367	Six1	-1.35449	1.69081e-79	1	-69865	SIX1
ENSMUSG00000030376	Slc8a2	-1.3521	1.01537e-15	3	4775	SLC8A2
ENSMUSG00000036298	Slc2a13	-1.3507	8.94948e-18	1	38871	SLC2A13
ENSMUSG00000052889	Prkcb	-1.35017	5.39517e-12	3	-11279	PRKCB
ENSMUSG00000035105	Egln3	-1.34851	1.52348e-39	1	11777	EGLN3
ENSMUSG00000024660	Incenp	-1.34803	5.86335e-54	2	-41552	INCENP
ENSMUSG00000037872	Darc	-1.34483	3.58216e-06	1	11523	DARC
ENSMUSG00000046768	Rhoj	-1.34475	2.75208e-26	1	-128	RHOJ
ENSMUSG00000047992	Fam69c	-1.34292	0.00296893	1	1679	FAM69C
ENSMUSG00000061607	Mdc1	-1.34264	2.71852e-19	5	24027	MDC1
ENSMUSG00000025401	Myo1a	-1.34261	5.05011e-05	2	-36911	MYO1A
ENSMUSG00000078521	2610002D18Rik	-1.34201	1.39912e-24	2	-80296	AUNIP
ENSMUSG00000029718	Pcolce	-1.34195	1.50396e-58	2	-28	PCOLCE
ENSMUSG00000041498	Kif14	-1.34195	3.15019e-17	1	-11988	KIF14
ENSMUSG00000025486	Sirt3	-1.34023	1.48359e-22	1	-74149	SIRT3
ENSMUSG00000057315	Arhgap24	-1.33933	1.24345e-06	6	202	ARHGAP24
ENSMUSG00000030518	Fam189a1	-1.33775	1.21028e-12	4	16357	FAM189A1
ENSMUSG00000045658	Pid1	-1.33723	2.71083e-32	4	-1271	PID1
ENSMUSG00000047361	Gm973	-1.3354	0.000482	1	93	AC079354.1
ENSMUSG00000043843	Tmem145	-1.33299	1.36634e-06	1	-25767	TMEM145
ENSMUSG00000071862	Lrrtm2	-1.33232	8.64703e-06	1	111	LRRTM2
ENSMUSG00000034290	Nek9	-1.33211	5.26218e-46	2	-11714	NEK9
ENSMUSG00000057969	Sema3b	-1.33205	2.70626e-08	5	-3546	NA
ENSMUSG00000053062	Jam2	-1.33091	2.0925e-86	1	-54	JAM2
ENSMUSG00000030317	Timp4	-1.32883	4.80046e-19	1	-408	TIMP4
ENSMUSG00000000934	Top1mt	-1.32837	2.03448e-22	3	-201	TOP1MT
ENSMUSG00000001517	Foxm1	-1.32712	1.34604e-22	1	-13108	FOXM1
ENSMUSG00000018677	Slc25a39	-1.32368	2.49941e-32	3	-22388	SLC25A39
ENSMUSG00000023940	Sgol1	-1.3202	8.98034e-28	1	92721	SGOL1
ENSMUSG00000021451	Sema4d	-1.31967	6.11805e-17	3	-52146	SEMA4D
ENSMUSG00000027715	Ccna2	-1.31829	5.98487e-49	2	15286	CCNA2
ENSMUSG00000018750	Zbtb4	-1.31688	2.0109e-26	2	24944	ZBTB4
ENSMUSG00000023484	Prph	-1.31663	7.61944e-19	4	-62660	PRPH
ENSMUSG00000031557	Plekha2	-1.31633	7.45306e-19	6	-17063	PLEKHA2
ENSMUSG00000038604	Fam65a	-1.31532	7.15119e-14	1	17254	FAM65A
ENSMUSG00000037705	Tecta	-1.3138	3.87539e-17	2	-1763	TECTA
ENSMUSG00000068099	1500009C09Rik	-1.31272	3.23212e-05	3	171	NA
ENSMUSG00000050107	Gsg2	-1.31257	7.08421e-36	1	52714	GSG2
ENSMUSG00000042515	Mum1l1	-1.31233	2.90653e-50	1	-15197	MUM1L1
ENSMUSG00000032038	St3gal4	-1.30948	4.43197e-28	2	7725	ST3GAL4
ENSMUSG00000028702	Rad54l	-1.30729	2.17594e-47	1	46394	RAD54L
ENSMUSG00000085271	E130006D01Rik	-1.30553	0.00547561	4	36732	NA
ENSMUSG00000020080	Hkdc1	-1.3054	0.000124007	2	43786	HKDC1
ENSMUSG00000028613	Lrp8	-1.30472	1.0179e-21	3	-2	LRP8
ENSMUSG00000035551	Igfbpl1	-1.30427	0.005605	1	-3135	IGFBPL1
ENSMUSG00000035407	Kank4	-1.30347	1.19931e-05	1	20571	KANK4
ENSMUSG00000002602	Axl	-1.30188	2.92447e-67	2	15	AXL
ENSMUSG00000084133	Gm12856	-1.30047	4.26582e-47	1	80430	NA
ENSMUSG00000034570	Inpp5j	-1.3003	4.07157e-05	5	13972	INPP5J
ENSMUSG00000000531	Grasp	-1.29991	4.35038e-25	6	-2185	GRASP
ENSMUSG00000026207	Speg	-1.29937	6.15262e-60	2	75	SPEG
ENSMUSG00000055373	Fut9	-1.29927	1.03947e-36	1	31008	FUT9
ENSMUSG00000030108	Slc6a13	-1.29879	2.3888e-05	2	-28027	SLC6A13
ENSMUSG00000090034	Gm15917	-1.29808	0.00597279	4	5099	NA
ENSMUSG00000009575	Cbx5	-1.29751	4.37024e-36	11	-33	CBX5
ENSMUSG00000027353	Mcm8	-1.2975	1.14201e-28	1	-34440	MCM8
ENSMUSG00000002055	Spag5	-1.29679	5.28845e-96	1	2297	SPAG5
ENSMUSG00000009772	Nuak2	-1.29307	2.02712e-08	4	3257	NUAK2
ENSMUSG00000092274	Neat1	-1.29231	2.85868e-16	3	-1176	NA
ENSMUSG00000035877	Zhx3	-1.29196	5.36133e-22	3	-52395	ZHX3
ENSMUSG00000004263	Atn1	-1.29182	1.61383e-24	3	-49136	ATN1
ENSMUSG00000019944	Rhobtb1	-1.29121	8.21822e-21	2	-11076	RHOBTB1
ENSMUSG00000045659	Plekha7	-1.2896	3.02411e-23	4	-1568	PLEKHA7
ENSMUSG00000020940	1700023F06Rik	-1.28932	0.00634775	5	-37978	NA
ENSMUSG00000045216	Hs6st1	-1.28591	8.30652e-22	1	-37706	HS6ST1
ENSMUSG00000041431	Ccnb1	-1.28576	4.94409e-45	1	36909	CCNB1
ENSMUSG00000028717	Tal1	-1.2851	7.48493e-06	1	20224	TAL1
ENSMUSG00000002699	Lcp2	-1.28506	2.6426e-08	3	26128	LCP2
ENSMUSG00000058290	Espl1	-1.28408	3.53479e-22	3	-16995	ESPL1
ENSMUSG00000002006	Pdzd4	-1.28346	3.60761e-18	1	68145	PDZD4
ENSMUSG00000040649	Rimklb	-1.28343	2.91944e-16	3	85	RIMKLB
ENSMUSG00000041417	Pik3r1	-1.28343	1.11157e-50	5	171	PIK3R1
ENSMUSG00000046337	Fam178b	-1.28291	0.00229215	5	-3002	FAM178B
ENSMUSG00000027298	Tyro3	-1.28262	2.36662e-50	3	-240	TYRO3
ENSMUSG00000059244	Gm10062	-1.28195	0.00499031	1	47124	NA
ENSMUSG00000041141	Pnmal1	-1.28085	0.00340982	4	-11628	PNMAL1
ENSMUSG00000091321	Gm17480	-1.27998	3.14078e-21	4	951	NA
ENSMUSG00000005410	Mcm5	-1.27974	4.40129e-28	1	-25624	MCM5
ENSMUSG00000043154	Ppp2r3a	-1.27743	1.37719e-23	1	18652	PPP2R3A
ENSMUSG00000043252	Tmem64	-1.27727	3.6904e-35	1	-52585	TMEM64
ENSMUSG00000068566	Myadm	-1.27651	2.01766e-36	1	-28262	MYADM
ENSMUSG00000042228	Lyn	-1.2746	5.15354e-07	1	18530	LYN
ENSMUSG00000040035	Disp2	-1.27377	8.90792e-20	1	-17183	DISP2
ENSMUSG00000002603	Tgfb1	-1.27339	2.44819e-10	2	-10355	TGFB1
ENSMUSG00000040913	Fbxw4	-1.27262	4.83326e-19	2	19596	FBXW4
ENSMUSG00000047497	Adamts12	-1.27254	8.40932e-07	1	33595	ADAMTS12
ENSMUSG00000047216	Cdh19	-1.27157	3.09774e-13	1	-43455	CDH19
ENSMUSG00000048988	Elfn1	-1.26951	5.88682e-10	2	-15215	ELFN1
ENSMUSG00000024795	Kif20b	-1.2685	3.68964e-79	1	-66133	KIF20B
ENSMUSG00000032009	Sesn3	-1.26593	4.05477e-10	3	-14994	SESN3
ENSMUSG00000041757	Plekha6	-1.26567	4.17178e-09	2	-57948	PLEKHA6
ENSMUSG00000027488	Snta1	-1.26522	0.001424	3	8444	SNTA1
ENSMUSG00000020102	Slc16a7	-1.26334	4.17162e-13	1	4601	SLC16A7
ENSMUSG00000030319	Cand2	-1.26099	1.19116e-23	1	78908	CAND2
ENSMUSG00000020363	Gfpt2	-1.26072	1.67787e-120	1	-29380	GFPT2
ENSMUSG00000020914	Top2a	-1.25944	3.74131e-37	6	-23097	TOP2A
ENSMUSG00000027947	Il6ra	-1.25867	6.18454e-06	2	45059	IL6R
ENSMUSG00000004558	Ndrg2	-1.25783	0.00772321	1	-16302	NDRG2
ENSMUSG00000086118	Gm14169	-1.25782	0.00545896	2	28226	NA
ENSMUSG00000034875	Nudt19	-1.25679	4.39082e-22	1	-181	NUDT19
ENSMUSG00000086635	4932415G12Rik	-1.25477	0.00103229	1	-21268	NA
ENSMUSG00000017740	Slc12a5	-1.25444	1.28832e-20	1	-98544	SLC12A5
ENSMUSG00000004655	Aqp1	-1.25395	0.000617563	2	60067	AQP1
ENSMUSG00000032586	Traip	-1.25278	3.49221e-61	1	-2942	TRAIP
ENSMUSG00000028766	Alpl	-1.25247	5.95242e-20	2	51094	ALPL
ENSMUSG00000044986	Tst	-1.2512	4.8653e-06	7	-412	TST
ENSMUSG00000042529	Kcnj12	-1.247	1.01064e-10	2	2754	KCNJ12
ENSMUSG00000038058	Nod1	-1.24591	8.74768e-12	1	-37286	NOD1
ENSMUSG00000052525	Spdya	-1.24534	0.000457874	1	42588	SPDYA
ENSMUSG00000028927	Padi2	-1.24362	4.12658e-23	2	5773	PADI2
ENSMUSG00000050947	Amigo1	-1.24356	9.75254e-66	3	-19617	AMIGO1
ENSMUSG00000090659	Zfp493	-1.24147	1.65765e-13	2	-55373	ZNF195;ZNF85;ZNF92;ZNF714;ZNF519;ZNF716;ZNF708;ZNF732;ZNF676;ZNF431;ZNF138;ZNF100;ZNF679;ZNF675;ZNF273;ZNF254;ZNF492
ENSMUSG00000033752	Mnd1	-1.241	2.74094e-10	1	-45003	MND1
ENSMUSG00000024691	Fam111a	-1.24049	8.2952e-32	3	-57407	FAM111A
ENSMUSG00000015476	Prrt1	-1.24008	0.000154136	1	9845	PRRT1
ENSMUSG00000029270	Fam69a	-1.23755	1.2503e-17	1	98909	FAM69A
ENSMUSG00000048794	Ccdc37	-1.23545	0.00100384	4	-18391	CCDC37
ENSMUSG00000013698	Pea15a	-1.23432	4.407e-53	2	67368	PEA15
ENSMUSG00000034842	Art3	-1.2322	0.000293067	4	-67630	ART3
ENSMUSG00000066361	Serpina3c	-1.23003	0.00317511	1	86212	SERPINA3
ENSMUSG00000020423	Btg2	-1.22978	3.50028e-31	6	4722	BTG2
ENSMUSG00000032911	Cspg4	-1.22931	0.00304496	4	3328	CSPG4
ENSMUSG00000081056	Gm13998	-1.22843	4.27953e-22	3	61138	NA
ENSMUSG00000027379	Bub1	-1.22767	2.2622e-37	2	-22930	BUB1
ENSMUSG00000059897	Zfp930	-1.22762	5.70898e-17	2	-49801	NA
ENSMUSG00000020661	Dnmt3a	-1.22754	2.17399e-16	1	-24451	DNMT3A
ENSMUSG00000075254	Heg1	-1.2265	4.34814e-09	1	3223	HEG1
ENSMUSG00000055945	Prr18	-1.22562	1.22009e-53	5	-516	PRR18
ENSMUSG00000068101	Cenpm	-1.22458	7.52848e-21	4	-11446	CENPM
ENSMUSG00000042489	Clspn	-1.22088	9.77619e-18	2	-89002	CLSPN
ENSMUSG00000032231	Anxa2	-1.22037	1.20006e-15	3	-7288	ANXA2
ENSMUSG00000031302	Nlgn3	-1.22017	2.65638e-27	1	-35015	NLGN3
ENSMUSG00000026605	Cenpf	-1.21872	8.50861e-31	1	3714	CENPF
ENSMUSG00000079429	Heatr7b1	-1.21801	3.54622e-22	1	19692	MROH2A
ENSMUSG00000028412	Slc44a1	-1.2175	2.06329e-32	1	-98	SLC44A1
ENSMUSG00000024866	Acy3	-1.21558	2.20124e-17	3	-57106	ACY3
ENSMUSG00000024957	Kcnk4	-1.21488	0.00765927	2	-41680	KCNK4
ENSMUSG00000044026	Tmem20	-1.21429	8.58318e-31	3	71	SLC35G1
ENSMUSG00000040605	Bace2	-1.21413	0.00021608	3	-33944	BACE2
ENSMUSG00000041798	Gck	-1.21227	0.00724058	5	-57	GCK
ENSMUSG00000012114	Med15	-1.21195	8.16763e-12	1	94355	MED15
ENSMUSG00000044201	Cdc25c	-1.2117	3.01045e-23	1	-57732	CDC25C
ENSMUSG00000040675	Mthfd1l	-1.21123	3.58467e-28	1	74065	MTHFD1L
ENSMUSG00000020275	Rel	-1.2096	7.46153e-05	1	-85922	REL
ENSMUSG00000029570	Lfng	-1.20902	1.43826e-28	4	2304	LFNG
ENSMUSG00000071847	Apcdd1	-1.20876	4.41312e-25	2	-36514	APCDD1
ENSMUSG00000051378	Kif18b	-1.20837	1.60228e-29	2	26529	KIF18B
ENSMUSG00000002274	Metrn	-1.20819	1.94913e-11	4	1201	METRN
ENSMUSG00000030077	Chl1	-1.2079	2.39458e-21	1	48003	CHL1
ENSMUSG00000022489	Pde1b	-1.20758	2.79014e-18	1	3473	PDE1B
ENSMUSG00000069601	Ank3	-1.20684	3.58962e-10	1	77907	ANK3
ENSMUSG00000025786	Zdhhc3	-1.2068	6.32854e-35	1	78891	ZDHHC3
ENSMUSG00000046178	Nxph1	-1.20466	1.15046e-14	2	7336	NXPH1
ENSMUSG00000063765	Chadl	-1.20348	1.11271e-07	1	-116	CHADL
ENSMUSG00000087365	C430049B03Rik	-1.20122	2.35432e-08	2	-44260	NA
ENSMUSG00000079487	Med12	-1.19963	2.66887e-07	1	-13206	MED12
ENSMUSG00000031629	Mlf1ip	-1.19888	1.52924e-24	2	-12189	CENPU
ENSMUSG00000041617	Ccdc74a	-1.19419	4.89924e-07	1	-84533	CCDC74B;CCDC74A
ENSMUSG00000042834	D0H4S114	-1.19261	7.31833e-21	2	-7290	NREP
ENSMUSG00000042745	Id1	-1.19214	3.87843e-09	4	-1041	ID1
ENSMUSG00000084958	4930558J18Rik	-1.19192	3.30257e-05	2	-10533	NA
ENSMUSG00000047428	Dlk2	-1.18948	4.11522e-05	1	29858	DLK2
ENSMUSG00000041000	Trim62	-1.18897	2.03808e-19	1	97707	TRIM62
ENSMUSG00000054555	Adam12	-1.18895	5.31493e-11	3	326	ADAM12
ENSMUSG00000036648	Gm3448	-1.18797	0.00296538	2	-55913	TCTE3
ENSMUSG00000059323	Tonsl	-1.18709	2.21086e-24	3	52936	TONSL
ENSMUSG00000016087	Fli1	-1.18702	0.00688392	1	85470	FLI1
ENSMUSG00000011751	Spnb4	-1.18669	1.41208e-07	3	-20110	SPTBN4
ENSMUSG00000023990	Tfeb	-1.18627	8.79552e-12	1	48612	TFEB
ENSMUSG00000035095	Fam167a	-1.18626	1.50025e-29	1	24545	FAM167A
ENSMUSG00000081492	Gm9311	-1.18481	0.000104104	2	-38927	NA
ENSMUSG00000054252	Fgfr3	-1.18456	2.97713e-37	3	-32253	FGFR3
ENSMUSG00000025239	Limd1	-1.18354	5.81645e-28	3	-5061	LIMD1
ENSMUSG00000021838	Samd4	-1.18312	2.12779e-12	1	-11432	SAMD4A
ENSMUSG00000086421	Gm14091	-1.18273	0.00260781	1	71587	NA
ENSMUSG00000032470	Mras	-1.18228	4.62125e-21	1	-151	MRAS
ENSMUSG00000034771	Tle2	-1.18149	7.12356e-32	4	-3719	TLE2
ENSMUSG00000063296	Tmem117	-1.18028	3.35897e-14	2	23102	TMEM117
ENSMUSG00000037685	Atp8a1	-1.18014	5.54101e-29	1	4654	ATP8A1
ENSMUSG00000038390	Gpr162	-1.17981	7.95035e-53	5	16104	GPR162
ENSMUSG00000007817	Zmiz1	-1.17927	1.90951e-05	5	-41501	ZMIZ1
ENSMUSG00000027330	Cdc25b	-1.17835	4.97211e-52	1	-596	CDC25B
ENSMUSG00000001751	Naglu	-1.17711	4.34011e-29	2	67114	NAGLU
ENSMUSG00000049092	Gpr137c	-1.17529	9.73556e-09	1	60358	GPR137C
ENSMUSG00000042804	Gpr153	-1.17276	1.20419e-30	1	-6452	GPR153
ENSMUSG00000023019	Gpd1	-1.17148	7.11976e-24	7	4068	GPD1
ENSMUSG00000051517	E130306D19Rik	-1.17047	1.5144e-24	2	49830	ARHGEF39
ENSMUSG00000025582	Nptx1	-1.16899	7.1699e-12	2	25080	NPTX1
ENSMUSG00000007476	Lrrc8a	-1.16876	1.07316e-18	1	25441	LRRC8A
ENSMUSG00000073821	8030451A03Rik	-1.16772	2.05575e-09	3	605	NA
ENSMUSG00000038917	3930402G23Rik	-1.16733	1.03511e-10	5	3427	NA
ENSMUSG00000032515	Csrnp1	-1.16461	1.0956e-07	2	-3987	CSRNP1
ENSMUSG00000043903	Gm22	-1.1643	7.46532e-15	3	12280	ZNF469
ENSMUSG00000060716	Plekhh1	-1.16362	1.22849e-08	1	-44981	PLEKHH1
ENSMUSG00000072872	Rybp	-1.16344	1.31944e-60	2	68792	RYBP
ENSMUSG00000043964	Orai3	-1.16315	7.1116e-43	3	7350	ORAI3
ENSMUSG00000041920	Slc16a6	-1.16268	1.6307e-10	1	40682	SLC16A6
ENSMUSG00000081297	Gm12209	-1.16142	0.000156972	3	31756	NA
ENSMUSG00000030695	Aldoa	-1.16094	3.07356e-43	1	85	ALDOA
ENSMUSG00000036918	Ttc7	-1.16058	7.70034e-40	5	-181	TTC7A
ENSMUSG00000038807	Rap1gap2	-1.15859	3.24492e-10	1	-1454	RAP1GAP2
ENSMUSG00000052609	Plekhg3	-1.15839	8.25505e-18	1	48709	PLEKHG3
ENSMUSG00000028718	Stil	-1.15634	5.81984e-33	1	63548	STIL
ENSMUSG00000000632	Sez6	-1.15427	1.71205e-58	5	-3111	SEZ6
ENSMUSG00000031562	Dctd	-1.15172	1.73952e-28	1	43720	DCTD
ENSMUSG00000004347	Pde1c	-1.15149	3.91096e-14	2	-62	PDE1C
ENSMUSG00000035683	Melk	-1.14938	8.65948e-17	1	-53211	MELK
ENSMUSG00000063129	Aldoart2	-1.14814	3.98443e-10	1	-46980	ALDOA
ENSMUSG00000027496	Aurka	-1.14771	3.11873e-66	1	14448	AURKA
ENSMUSG00000021127	Zfp36l1	-1.14498	5.21538e-33	2	-10574	ZFP36L1
ENSMUSG00000031453	Rasa3	-1.14479	6.52158e-24	4	-9010	RASA3
ENSMUSG00000031028	Tub	-1.14477	2.42239e-21	2	-1081	TUB
ENSMUSG00000031016	Wee1	-1.14467	1.42727e-21	1	42719	WEE1
ENSMUSG00000049521	Cdc42ep1	-1.14281	1.42459e-75	5	-2678	CDC42EP1
ENSMUSG00000028687	Mutyh	-1.14275	2.27838e-17	1	-32707	MUTYH
ENSMUSG00000019214	Chtf18	-1.14222	6.9366e-22	6	39496	CHTF18
ENSMUSG00000024891	Slc29a2	-1.14197	1.38781e-10	2	17290	SLC29A2
ENSMUSG00000092988	Mir3093	-1.14147	0.00188443	6	6579	NA
ENSMUSG00000023345	Poc1a	-1.14107	4.09011e-21	2	47965	POC1A
ENSMUSG00000003134	Tbc1d8	-1.1407	1.62642e-29	1	345	TBC1D8
ENSMUSG00000043487	Acot6	-1.13788	4.24972e-11	4	80611	ACOT6
ENSMUSG00000074785	Plxnc1	-1.13682	5.37879e-33	1	-46626	PLXNC1
ENSMUSG00000042035	Igsf3	-1.13582	1.30555e-10	1	21420	IGSF3
ENSMUSG00000033066	Gas7	-1.13569	1.76935e-35	4	-11	GAS7
ENSMUSG00000036768	Kif15	-1.13498	3.08597e-43	1	70378	KIF15
ENSMUSG00000035936	Aldh5a1	-1.1342	8.6811e-22	2	47863	ALDH5A1
ENSMUSG00000031821	Gins2	-1.13308	2.17125e-13	4	22129	GINS2
ENSMUSG00000074867	Zfp808	-1.13194	1.15084e-09	1	67	ZNF594
ENSMUSG00000045273	Cenph	-1.13154	1.96875e-19	1	31239	CENPH
ENSMUSG00000071266	Zfp946	-1.13062	1.46456e-22	1	-62592	NA
ENSMUSG00000021245	Mlh3	-1.12941	5.3547e-09	4	71453	MLH3
ENSMUSG00000023008	Fmnl3	-1.12902	4.57492e-52	9	-22	FMNL3
ENSMUSG00000026955	2010317E24Rik	-1.12804	4.13066e-31	2	137	SAPCD2
ENSMUSG00000087679	C330006A16Rik	-1.12788	3.16307e-25	2	5794	NA
ENSMUSG00000017146	Brca1	-1.12778	2.446e-19	6	30622	BRCA1
ENSMUSG00000001419	Mef2d	-1.12637	6.15992e-19	6	-3559	MEF2D
ENSMUSG00000027478	Dnmt3b	-1.12538	2.51733e-11	3	903	DNMT3B
ENSMUSG00000056917	Sipa1	-1.12482	5.83938e-34	2	-77431	SIPA1
ENSMUSG00000020331	Hcn2	-1.12335	3.28707e-10	2	77051	HCN2
ENSMUSG00000044783	Hjurp	-1.12319	3.01496e-43	1	57	HJURP
ENSMUSG00000085410	2010110K18Rik	-1.12315	4.80169e-05	1	57354	NA
ENSMUSG00000019773	Fbxo5	-1.12297	1.4466e-27	1	31036	FBXO5
ENSMUSG00000021391	Cenpp	-1.1229	3.7875e-16	1	15863	CENPP
ENSMUSG00000034220	Gpc1	-1.12196	1.34603e-97	2	1200	GPC1
ENSMUSG00000040964	Arhgef10l	-1.12072	8.4138e-59	3	7644	ARHGEF10L
ENSMUSG00000035357	Pdzrn3	-1.12064	7.93559e-48	7	-135	PDZRN3
ENSMUSG00000020681	Ace	-1.12011	3.75311e-06	2	-8350	ACE
ENSMUSG00000043219	Hoxa6	-1.11996	0.000243458	3	43569	HOXA6
ENSMUSG00000025867	Cplx2	-1.11966	1.39516e-40	5	-31286	CPLX2
ENSMUSG00000082087	Gm12138	-1.11802	1.5843e-30	1	-19729	NA
ENSMUSG00000001403	Ube2c	-1.11358	4.20802e-18	1	92369	UBE2C
ENSMUSG00000034579	Pla2g3	-1.11334	9.66259e-06	5	-64	PLA2G3
ENSMUSG00000049800	Sertad2	-1.113	4.53981e-37	5	-7166	SERTAD2
ENSMUSG00000045934	Mtmr11	-1.11265	2.28146e-06	2	-59257	MTMR11
ENSMUSG00000024190	Dusp1	-1.11231	1.77083e-06	1	-298	DUSP1
ENSMUSG00000019558	Slc6a8	-1.11207	2.01133e-43	1	77932	SLC6A8
ENSMUSG00000040282	BC052040	-1.11172	6.71098e-26	2	11033	C15orf41
ENSMUSG00000090129	Olfr287	-1.11162	1.02785e-05	1	39464	OR10AD1
ENSMUSG00000018554	Ybx2	-1.11116	3.0125e-07	5	8341	YBX2
ENSMUSG00000089968	4921518J05Rik	-1.11107	0.00626627	8	-6989	NA
ENSMUSG00000027111	Itga6	-1.11101	1.57621e-47	4	-26105	ITGA6
ENSMUSG00000078607	1810010H24Rik	-1.10966	4.11301e-06	3	-25627	NA
ENSMUSG00000034275	Igsf9b	-1.10827	0.00423124	4	-9080	IGSF9B
ENSMUSG00000072082	Ccnf	-1.10805	4.1038e-57	1	-15943	CCNF
ENSMUSG00000025144	Stra13	-1.10467	7.93802e-32	2	38942	STRA13
ENSMUSG00000032440	Tgfbr2	-1.10461	1.66853e-63	3	36425	TGFBR2
ENSMUSG00000020974	Pole2	-1.10243	5.57267e-17	1	11579	POLE2
ENSMUSG00000022833	Ccdc14	-1.10211	1.28034e-16	1	81985	CCDC14
ENSMUSG00000048899	Rimkla	-1.10115	2.64644e-21	2	29314	RIMKLA
ENSMUSG00000078247	Airn	-1.10064	0.00685767	3	-15728	NA
ENSMUSG00000030513	Pcsk6	-1.09935	1.19861e-39	3	2861	PCSK6
ENSMUSG00000051335	Gfod1	-1.09893	6.06773e-06	1	85277	GFOD1
ENSMUSG00000032512	Wdr48	-1.09889	9.12921e-21	2	75977	WDR48
ENSMUSG00000023505	Cdca3	-1.09865	7.13535e-20	5	17234	CDCA3
ENSMUSG00000050447	Lypd6	-1.09849	1.1154e-18	1	-755	LYPD6
ENSMUSG00000043015	Tmem194b	-1.0978	5.7965e-22	4	-33015	TMEM194B
ENSMUSG00000033031	C330027C09Rik	-1.09654	2.95731e-45	1	53885	KIAA1524
ENSMUSG00000021754	Map3k1	-1.09634	2.44914e-24	1	-900	MAP3K1
ENSMUSG00000029676	Pot1a	-1.09562	2.46246e-39	1	59241	POT1
ENSMUSG00000021071	Trim9	-1.09528	6.33565e-08	1	-75045	TRIM9
ENSMUSG00000024349	Tmem173	-1.09473	2.31872e-50	2	250	TMEM173
ENSMUSG00000021496	Pcbd2	-1.09445	4.8945e-06	1	-34421	PCBD2
ENSMUSG00000038644	Pold1	-1.09369	3.32969e-22	2	59366	POLD1
ENSMUSG00000002688	Prkd1	-1.0922	1.2972e-51	1	-49818	PRKD1
ENSMUSG00000023951	Vegfa	-1.09193	2.60167e-09	3	-2594	VEGFA
ENSMUSG00000045664	Cdc42ep2	-1.09182	3.17153e-08	3	-56827	CDC42EP2
ENSMUSG00000034883	Lrr1	-1.09149	3.2919e-12	1	47777	LRR1
ENSMUSG00000020811	Wscd1	-1.09128	2.79974e-50	5	-18	WSCD1
ENSMUSG00000038146	Notch3	-1.09014	1.06323e-09	1	-69025	NOTCH3
ENSMUSG00000027339	Rassf2	-1.09007	1.92003e-41	1	200	RASSF2
ENSMUSG00000027326	Casc5	-1.08991	1.23702e-15	2	-12207	CASC5
ENSMUSG00000040857	Erf	-1.08989	1.22405e-51	1	-29577	ERF
ENSMUSG00000038319	Kcnh2	-1.08974	2.85227e-13	2	-939	KCNH2
ENSMUSG00000036106	Prr5	-1.08955	1.091e-13	5	-11916	PRR5
ENSMUSG00000049939	Lrrc4	-1.08946	3.13946e-26	3	10552	LRRC4
ENSMUSG00000033068	Entpd6	-1.08943	2.16885e-34	1	-13036	ENTPD6
ENSMUSG00000028978	Nos3	-1.08908	0.00855546	2	-12266	NOS3
ENSMUSG00000027950	Chrnb2	-1.08843	1.64066e-06	1	-96543	CHRNB2
ENSMUSG00000039842	Mcph1	-1.08841	7.03927e-26	3	-27800	MCPH1
ENSMUSG00000041530	Eif2c1	-1.08794	1.04813e-13	2	651	AGO1
ENSMUSG00000036278	Macrod1	-1.08788	7.30778e-10	5	195	MACROD1
ENSMUSG00000036523	Greb1	-1.08763	9.42741e-08	5	17766	GREB1
ENSMUSG00000068551	Zfp467	-1.0871	4.005e-33	1	-95968	ZNF467
ENSMUSG00000059409	Ppp2r5d	-1.0857	6.26641e-26	1	34301	PPP2R5D
ENSMUSG00000028678	Kif2c	-1.08563	1.76197e-36	3	-7718	KIF2C
ENSMUSG00000045005	Fzd5	-1.08513	1.91277e-16	1	-67711	FZD5
ENSMUSG00000079470	Utp14b	-1.08443	1.05164e-08	3	-8571	UTP14A;UTP14C
ENSMUSG00000078762	Haus5	-1.08258	1.07108e-17	1	85871	HAUS5
ENSMUSG00000018983	E2f2	-1.0815	6.80821e-47	5	-24430	E2F2
ENSMUSG00000022388	Ttll8	-1.08115	0.00314783	3	-24547	NA
ENSMUSG00000026094	Stk17b	-1.08104	2.9484e-14	3	-38773	STK17B
ENSMUSG00000050944	Efcab5	-1.08075	0.000304259	2	2710	EFCAB5
ENSMUSG00000039741	Bahcc1	-1.08018	4.49986e-11	6	-1350	RP11-1055B8.7
ENSMUSG00000035842	Ddx11	-1.07933	1.46062e-46	1	-21798	DDX11
ENSMUSG00000001228	Uhrf1	-1.07862	9.0928e-14	2	-20426	NA
ENSMUSG00000021591	Glrx	-1.07775	2.63695e-23	1	-99611	GLRX
ENSMUSG00000052087	Rgs14	-1.07746	0.000188999	2	1712	RGS14
ENSMUSG00000037111	Setd7	-1.07739	5.04856e-14	1	30859	SETD7
ENSMUSG00000037992	Rara	-1.07706	3.41711e-13	4	108	RARA
ENSMUSG00000017390	Aldoc	-1.07434	3.62612e-40	1	-745	ALDOC
ENSMUSG00000026227	2810459M11Rik	-1.07082	1.24104e-40	5	-6836	C2orf72
ENSMUSG00000039579	Grin3a	-1.07044	1.804e-15	1	-31495	GRIN3A
ENSMUSG00000026039	Sgol2	-1.06796	4.6637e-31	1	34735	SGOL2
ENSMUSG00000089876	Tmem102	-1.06719	3.37344e-05	3	5275	TMEM102
ENSMUSG00000010476	Ebf3	-1.06659	4.10298e-24	1	11203	EBF3
ENSMUSG00000060559	Gm10083	-1.06622	0.00419816	2	18440	NA
ENSMUSG00000042249	Adrbk2	-1.06581	2.2211e-17	2	17846	ADRBK2
ENSMUSG00000090982	9430076C15Rik	-1.06496	0.00526788	1	-57724	NA
ENSMUSG00000022469	Rapgef3	-1.06443	8.7188e-29	7	26	RAPGEF3
ENSMUSG00000073674	Gm6644	-1.06423	3.08455e-31	3	-9305	NA
ENSMUSG00000029352	Crybb3	-1.06352	0.00323235	3	38654	CRYBB3
ENSMUSG00000036185	Ng23	-1.06349	0.000697636	1	160	SAPCD1
ENSMUSG00000068394	Cep152	-1.06319	6.45405e-15	1	-71158	CEP152
ENSMUSG00000082401	Gm14328	-1.06071	7.40752e-40	1	-44419	NA
ENSMUSG00000040669	Phc1	-1.06024	4.26004e-14	1	26460	PHC1
ENSMUSG00000036022	Fam122b	-1.05961	1.40549e-20	2	55057	FAM122B
ENSMUSG00000018405	Mrm1	-1.05942	6.95553e-07	2	34592	MRM1
ENSMUSG00000030685	Kctd13	-1.05745	7.74059e-12	1	-5896	KCTD13
ENSMUSG00000031971	1700054N08Rik	-1.05661	1.2281e-12	1	-47706	CCSAP
ENSMUSG00000000317	Bcl6b	-1.05656	3.03085e-05	1	-2842	BCL6B
ENSMUSG00000052957	Gas1	-1.05619	2.40821e-47	2	-107	GAS1
ENSMUSG00000027962	Vcam1	-1.05218	3.7699e-10	1	14911	VCAM1
ENSMUSG00000079363	Gbp4	-1.05143	1.14443e-07	1	-56914	GBP6
ENSMUSG00000020149	Rab1	-1.04964	2.11382e-39	1	16535	RAB1A
ENSMUSG00000038540	Tmc3	-1.04948	4.00149e-08	1	-3780	TMC3
ENSMUSG00000029414	Kntc1	-1.04944	1.54315e-14	2	-64724	KNTC1
ENSMUSG00000026175	Vil1	-1.04872	0.00232092	1	-76756	VIL1
ENSMUSG00000087156	1110050K14Rik	-1.04844	0.00254386	1	63193	NA
ENSMUSG00000021209	Ppp4r4	-1.04785	7.2434e-06	1	-18834	PPP4R4
ENSMUSG00000068284	Gm608	-1.04702	1.4662e-05	1	-33754	KIAA2018
ENSMUSG00000084407	Gm14018	-1.04333	1.82171e-05	1	90544	NA
ENSMUSG00000001911	Nfix	-1.043	1.09351e-23	6	-318	NFIX
ENSMUSG00000026173	Plcd4	-1.0423	1.62458e-22	3	-76	PLCD4
ENSMUSG00000050022	Amz1	-1.0421	5.67518e-09	3	-10	AMZ1
ENSMUSG00000022272	Myo10	-1.04115	3.10387e-24	6	101	MYO10
ENSMUSG00000027340	Slc23a2	-1.04097	1.01453e-11	1	26884	SLC23A2
ENSMUSG00000021536	Adcy2	-1.03926	2.58212e-43	2	-29914	ADCY2
ENSMUSG00000005124	Wisp1	-1.03925	0.0021055	1	44312	WISP1
ENSMUSG00000017716	Birc5	-1.03794	4.01461e-21	3	-24572	BIRC5
ENSMUSG00000051457	Spn	-1.03788	0.00960606	2	33125	SPN
ENSMUSG00000022012	Enox1	-1.03768	3.84783e-11	1	-45943	ENOX1
ENSMUSG00000024143	Rhoq	-1.03697	1.55993e-26	5	-574	RHOQ
ENSMUSG00000074170	Plekhf1	-1.03692	3.14836e-20	1	10317	PLEKHF1
ENSMUSG00000086950	Gm16907	-1.03523	0.00760137	2	18049	NA
ENSMUSG00000037016	Frem2	-1.03469	4.75576e-05	1	-13354	FREM2
ENSMUSG00000032643	Fhl3	-1.03411	4.06551e-20	6	1054	FHL3
ENSMUSG00000023908	Pkmyt1	-1.03385	2.28116e-13	1	45256	PKMYT1
ENSMUSG00000054894	Atp5s	-1.03144	8.78643e-06	1	89483	ATP5S
ENSMUSG00000084141	Olfr1372-ps1	-1.0308	0.00326444	1	69658	NA
ENSMUSG00000079055	Slc8a3	-1.03032	2.20692e-14	1	87892	SLC8A3
ENSMUSG00000020183	Cpm	-1.02871	0.00418516	1	-42479	CPM
ENSMUSG00000047635	2810006K23Rik	-1.02717	2.09848e-26	4	6556	C12orf65
ENSMUSG00000032135	Mcam	-1.02712	9.40428e-11	2	-27140	MCAM
ENSMUSG00000078154	Gm12184	-1.02622	3.17593e-19	3	-10777	CDK2AP1
ENSMUSG00000022449	Adamts20	-1.026	3.39902e-10	1	61654	ADAMTS20
ENSMUSG00000031253	Srpx2	-1.02596	3.34278e-09	1	3575	SRPX2
ENSMUSG00000005774	Rfx5	-1.02543	8.79372e-23	1	47335	RFX5
ENSMUSG00000004043	Stat5a	-1.02537	4.38754e-07	5	19573	STAT5A
ENSMUSG00000089774	Slc5a3	-1.02528	1.05169e-08	3	-77622	SLC5A3;SLC5A3
ENSMUSG00000026589	Sec16b	-1.02501	4.40527e-20	4	9	SEC16B
ENSMUSG00000059791	Nrm	-1.02426	1.2711e-11	4	4217	NRM
ENSMUSG00000030346	Rad51ap1	-1.02329	1.0469e-24	1	8	RAD51AP1
ENSMUSG00000031555	Adam9	-1.02188	1.10952e-83	4	-27298	ADAM9
ENSMUSG00000018648	Dusp14	-1.02186	2.19132e-17	2	-4070	DUSP14
ENSMUSG00000043183	4732471D19Rik	-1.02152	1.70444e-07	3	-65556	SIMC1
ENSMUSG00000024589	Nedd4l	-1.02105	5.42917e-23	6	-200	NEDD4L
ENSMUSG00000087184	Gm11650	-1.0207	0.00293229	4	-1527	NA
ENSMUSG00000018906	P4ha2	-1.01944	0.000155242	4	86	P4HA2
ENSMUSG00000022698	Naa50	-1.01865	6.18966e-23	1	-338	NAA50
ENSMUSG00000044313	Mab21l3	-1.01592	0.000748118	4	-18234	MAB21L3
ENSMUSG00000038831	Ralgps1	-1.01571	1.1148e-23	3	5544	RALGPS1
ENSMUSG00000073733	6330545A04Rik	-1.01556	8.79275e-05	1	26413	RSG1
ENSMUSG00000051375	Pcdh1	-1.01521	2.38231e-15	4	-1661	PCDH1
ENSMUSG00000052392	Acot4	-1.01472	3.41828e-11	3	-26758	ACOT4
ENSMUSG00000022422	Dscc1	-1.01452	2.01982e-14	2	497	DSCC1
ENSMUSG00000021091	Serpina3n	-1.01244	6.28038e-18	1	7491	SERPINA3
ENSMUSG00000041556	Fbxo2	-1.01241	2.09216e-08	2	5928	FBXO2
ENSMUSG00000032244	Fem1b	-1.01231	1.85364e-17	3	28347	FEM1B
ENSMUSG00000024245	Tmem178	-1.01168	0.00138364	3	-22739	TMEM178A
ENSMUSG00000018566	Slc2a4	-1.01018	9.28663e-05	5	-696	SLC2A4
ENSMUSG00000027860	Vangl1	-1.01008	1.22582e-28	1	-2517	VANGL1
ENSMUSG00000025036	Sfxn2	-1.00953	1.58315e-16	4	-49446	SFXN2
ENSMUSG00000027597	Ahcy	-1.00934	4.46355e-29	1	23724	AHCY
ENSMUSG00000017697	Ada	-1.00904	6.48776e-06	3	11530	ADA
ENSMUSG00000030731	Syt3	-1.00819	1.31308e-10	3	-1400	SYT3
ENSMUSG00000031828	Klhl36	-1.00776	1.34344e-09	2	-70400	KLHL36
ENSMUSG00000056043	Rgs9bp	-1.00763	1.25085e-06	2	30207	RGS9BP
ENSMUSG00000070285	BY080835	-1.00756	0.00362538	5	-15700	NA
ENSMUSG00000019992	Fam54a	-1.00667	4.32123e-15	1	-35628	MTFR2
ENSMUSG00000038022	Fam188b	-1.00538	1.70499e-10	1	155	FAM188B
ENSMUSG00000042213	Anubl1	-1.00481	8.00164e-12	1	-36086	ZFAND4
ENSMUSG00000029394	Cdk2ap1	-1.00277	2.69343e-23	3	437	CDK2AP1
ENSMUSG00000003518	Dusp3	-1.00242	2.06292e-19	1	86	DUSP3
ENSMUSG00000025154	Arhgap19	-1.00228	1.11157e-50	5	34943	ARHGAP19;ARHGAP19-SLIT1
ENSMUSG00000053819	Camk2d	-1.00157	1.1253e-11	1	-82515	CAMK2D
ENSMUSG00000034105	4632415K11Rik	-0.999747	2.26676e-15	2	569	TLDC1
ENSMUSG00000031732	Phlpp2	-0.998469	1.7773e-07	2	86166	PHLPP2
ENSMUSG00000030653	Pde2a	-0.997687	8.13736e-28	2	-1721	PDE2A
ENSMUSG00000035401	2210018M11Rik	-0.99731	1.02039e-07	1	734	C11orf30
ENSMUSG00000032035	Ets1	-0.997148	4.04933e-25	7	-10039	ETS1
ENSMUSG00000015647	Lama5	-0.99712	1.43641e-05	1	-2079	LAMA5
ENSMUSG00000027577	Chrna4	-0.996261	1.1848e-17	1	-605	CHRNA4
ENSMUSG00000082107	Gm16216	-0.995427	4.32093e-40	1	-9343	NA
ENSMUSG00000051235	Gen1	-0.994871	3.0205e-14	1	44081	GEN1
ENSMUSG00000022360	Atad2	-0.994713	2.40239e-20	3	-6546	ATAD2
ENSMUSG00000027242	Wdr76	-0.994234	2.18539e-09	1	66103	WDR76
ENSMUSG00000055538	Zcchc24	-0.992586	6.14649e-49	5	2819	ZCCHC24
ENSMUSG00000026443	Lrrn2	-0.992553	3.63322e-48	4	1208	LRRN2
ENSMUSG00000044795	Cyb5d1	-0.991476	3.59818e-08	2	30188	CYB5D1
ENSMUSG00000092021	Gbp11	-0.991223	0.00187339	2	-56674	GBP6
ENSMUSG00000020743	Mif4gd	-0.990319	4.51963e-19	2	3558	MIF4GD
ENSMUSG00000022053	Ebf2	-0.989851	0.000214978	1	-97259	EBF2
ENSMUSG00000045672	Col27a1	-0.986107	2.34841e-21	6	-5024	COL27A1
ENSMUSG00000036192	Rorb	-0.985425	3.616e-12	1	91333	RORB
ENSMUSG00000058756	Thra	-0.985202	1.83509e-64	5	-135	THRA
ENSMUSG00000032370	Lactb	-0.985123	2.38527e-13	1	87020	LACTB
ENSMUSG00000041852	Tcf20	-0.985111	1.66053e-06	3	-272	TCF20
ENSMUSG00000021013	Ttc8	-0.984853	1.16669e-18	1	36902	TTC8
ENSMUSG00000015143	Actn1	-0.984718	1.5164e-10	2	12805	ACTN1
ENSMUSG00000066705	Fxyd6	-0.984647	2.0703e-20	1	12380	FXYD6;FXYD6-FXYD2
ENSMUSG00000052135	Foxo6	-0.982654	6.72213e-07	7	4565	FOXO6
ENSMUSG00000032826	Ank2	-0.982594	2.18197e-07	5	-91	ANK2
ENSMUSG00000015312	Gadd45b	-0.981861	0.00197746	3	7729	GADD45B
ENSMUSG00000001313	Rnd2	-0.98138	4.91331e-14	4	9382	RND2
ENSMUSG00000043621	Ubxn10	-0.980475	3.44554e-07	2	-150	UBXN10
ENSMUSG00000048538	Gm9826	-0.980439	3.81378e-26	1	-88750	NA
ENSMUSG00000024544	D18Ertd653e	-0.979933	3.78332e-05	5	16405	LDLRAD4
ENSMUSG00000037813	D630003M21Rik	-0.979559	1.15052e-06	2	29762	KIAA1755
ENSMUSG00000035735	Dagla	-0.976721	1.92279e-07	3	-37390	DAGLA
ENSMUSG00000024063	Lbh	-0.971998	2.01467e-18	1	4826	LBH
ENSMUSG00000052133	Sema5b	-0.97023	7.4279e-11	6	23118	SEMA5B
ENSMUSG00000034758	Tle6	-0.969207	3.3076e-40	4	-180	TLE6
ENSMUSG00000035934	Pknox2	-0.968506	1.83102e-09	3	28965	PKNOX2
ENSMUSG00000015968	Cacna1d	-0.968367	9.00473e-06	1	-50657	CACNA1D
ENSMUSG00000030584	Dpf1	-0.968356	6.60397e-21	2	1270	DPF1
ENSMUSG00000048915	Efna5	-0.968258	0.000446931	1	18338	EFNA5
ENSMUSG00000048578	Mlec	-0.96824	4.29794e-21	1	25646	MLEC
ENSMUSG00000046434	Hnrnpa1	-0.96651	2.66367e-36	9	8140	HNRNPA1
ENSMUSG00000063873	Slc24a3	-0.96616	2.44712e-13	1	-50888	SLC24A3
ENSMUSG00000048388	Fam171b	-0.964506	2.97575e-22	1	-97762	FAM171B
ENSMUSG00000006930	Hap1	-0.963957	8.58966e-27	3	-8331	HAP1
ENSMUSG00000026421	Csrp1	-0.963222	2.00139e-18	3	12163	CSRP1
ENSMUSG00000023883	Phf10	-0.962304	4.22264e-27	2	3680	PHF10
ENSMUSG00000026156	B3gat2	-0.962251	7.06385e-06	2	1092	B3GAT2
ENSMUSG00000032501	Trib1	-0.961287	3.14288e-15	4	-679	TRIB1
ENSMUSG00000006205	Htra1	-0.960754	2.73289e-12	3	-248	HTRA1
ENSMUSG00000090607	Gm17052	-0.960484	0.000352473	1	97633	NA
ENSMUSG00000023015	Racgap1	-0.960361	3.07984e-50	7	-1978	RACGAP1
ENSMUSG00000037419	Endod1	-0.959354	5.65857e-25	1	100	ENDOD1
ENSMUSG00000030123	Plxnd1	-0.958959	6.52365e-10	2	-60258	PLXND1
ENSMUSG00000058966	Fam57b	-0.958146	9.92057e-26	2	-17828	FAM57B
ENSMUSG00000005338	Cadm3	-0.957717	4.15873e-29	1	19946	CADM3
ENSMUSG00000031931	Ankrd49	-0.956622	2.14079e-21	1	-56829	ANKRD49
ENSMUSG00000041219	Arhgap11a	-0.956354	4.61565e-42	1	-381	ARHGAP11A
ENSMUSG00000023104	Rfc2	-0.954922	5.47144e-23	7	-10752	RFC2
ENSMUSG00000007872	Id3	-0.954746	1.85899e-06	5	-2944	ID3
ENSMUSG00000044513	9930014A18Rik	-0.954372	2.18218e-09	1	312	NA
ENSMUSG00000061080	Lsamp	-0.950933	2.574e-08	1	46392	LSAMP
ENSMUSG00000020392	Cdkn2aipnl	-0.950852	7.86475e-29	2	-6546	CDKN2AIPNL
ENSMUSG00000038351	Sgsm2	-0.949633	2.27593e-22	2	-2299	SGSM2
ENSMUSG00000022610	Mapk12	-0.949049	8.30357e-28	2	12264	MAPK12
ENSMUSG00000037138	Aff3	-0.948928	3.3703e-06	4	-2299	AFF3
ENSMUSG00000039384	Dusp10	-0.947956	3.67362e-17	1	31888	DUSP10
ENSMUSG00000022389	Tef	-0.94752	3.26495e-85	6	2	TEF
ENSMUSG00000026614	Slc30a10	-0.947177	0.00419418	1	-15383	SLC30A10
ENSMUSG00000029591	Ung	-0.947167	5.55652e-15	2	7362	UNG
ENSMUSG00000043424	Gm9781	-0.946889	6.62738e-34	1	74538	EIF3J
ENSMUSG00000027864	Ptgfrn	-0.946802	3.23712e-13	1	-34232	PTGFRN
ENSMUSG00000074280	Gm6166	-0.946781	4.22851e-19	5	-14758	NA
ENSMUSG00000033763	Mtss1l	-0.946744	1.68327e-19	4	-154	MTSS1L
ENSMUSG00000059810	Rgs3	-0.94409	1.15508e-51	6	0	RGS3
ENSMUSG00000047888	Tnrc6b	-0.94364	6.20815e-05	6	-18479	TNRC6B
ENSMUSG00000022401	Xpnpep3	-0.943204	2.06501e-08	1	66076	XPNPEP3
ENSMUSG00000046159	Chrm3	-0.943151	4.1257e-10	2	66952	CHRM3
ENSMUSG00000022672	Prkdc	-0.942275	3.08921e-07	1	86031	PRKDC
ENSMUSG00000001542	Ell2	-0.941872	1.82203e-46	2	24	ELL2
ENSMUSG00000058298	Mcm9	-0.941801	2.6211e-12	1	55289	MCM9
ENSMUSG00000033703	Fuk	-0.941447	2.08611e-21	1	85108	FUK
ENSMUSG00000047013	Fbxo41	-0.94124	2.21884e-05	1	-15178	FBXO41
ENSMUSG00000021314	Amph	-0.941165	2.45136e-32	2	-80268	AMPH
ENSMUSG00000021470	0610007P08Rik	-0.941052	1.05424e-21	2	6987	ERCC6L2
ENSMUSG00000028842	Eif2c3	-0.939776	0.000121194	3	-36391	AGO3
ENSMUSG00000079662	Ntn3	-0.939005	3.04141e-14	1	-57903	NTN3
ENSMUSG00000038225	Ccdc111	-0.938799	9.07832e-08	2	-21942	PRIMPOL
ENSMUSG00000030310	Slc6a1	-0.938332	2.55427e-26	2	7709	SLC6A1
ENSMUSG00000029999	Tgfa	-0.937992	7.79918e-10	1	-8670	TGFA
ENSMUSG00000019942	Cdk1	-0.937183	1.83194e-14	1	88169	CDK1
ENSMUSG00000004791	Pgf	-0.936144	0.000251233	3	1266	PGF
ENSMUSG00000022474	Pmm1	-0.935876	5.11911e-19	6	102	PMM1
ENSMUSG00000047115	D330028D13Rik	-0.935715	1.16553e-05	1	-48599	FAM221A
ENSMUSG00000044072	Eml6	-0.935483	8.12904e-08	2	-10312	EML6
ENSMUSG00000024998	Plce1	-0.934024	5.39298e-11	3	-45120	PLCE1
ENSMUSG00000028933	Xrcc2	-0.933771	4.4889e-22	1	79280	XRCC2
ENSMUSG00000048402	Gli2	-0.933365	8.70948e-10	6	61	GLI2
ENSMUSG00000081084	Gm5638	-0.931723	5.28184e-13	1	15994	NA
ENSMUSG00000030170	Wnt5b	-0.931345	5.09666e-05	1	-18495	WNT5B
ENSMUSG00000069899	Gm12166	-0.931326	5.74397e-07	4	-13453	SFT2D1
ENSMUSG00000030725	Lipt2	-0.931255	4.00939e-09	1	-85127	LIPT2
ENSMUSG00000041779	Tram2	-0.931122	3.21322e-11	1	26385	TRAM2
ENSMUSG00000037108	Zcwpw1	-0.930107	5.44232e-12	1	-27688	ZCWPW1
ENSMUSG00000041995	Zbed3	-0.9278	2.24656e-27	1	1555	ZBED3
ENSMUSG00000018470	Kcnab3	-0.927238	1.34523e-08	1	34822	KCNAB3
ENSMUSG00000039512	Uhrf1bp1	-0.926912	5.41192e-09	2	55941	UHRF1BP1
ENSMUSG00000024962	Vegfb	-0.925762	5.46066e-25	3	7086	VEGFB
ENSMUSG00000042540	Acot5	-0.924501	4.45539e-21	3	-57704	ACOT2;ACOT1
ENSMUSG00000024791	Cdca5	-0.924058	1.29276e-25	1	-38721	CDCA5
ENSMUSG00000030641	4632434I11Rik	-0.923106	2.03492e-36	1	-59421	C11orf82
ENSMUSG00000042812	Foxf1a	-0.92191	3.88303e-05	1	-87165	FOXF1
ENSMUSG00000050541	Adra1b	-0.921161	4.4735e-08	2	4428	ADRA1B
ENSMUSG00000020422	Tns3	-0.921025	5.62931e-35	8	-8329	TNS3
ENSMUSG00000030595	Nfkbib	-0.920952	4.64133e-09	3	-12800	NFKBIB
ENSMUSG00000006585	Cdt1	-0.920551	2.29251e-11	3	72106	CDT1
ENSMUSG00000081605	Gm15953	-0.920372	0.000673541	1	50217	NA
ENSMUSG00000003534	Ddr1	-0.918404	3.38266e-22	5	-14	DDR1
ENSMUSG00000029003	Mad2l2	-0.917886	1.03169e-14	2	-7928	MAD2L2
ENSMUSG00000074994	Qser1	-0.917834	5.11427e-07	1	-439	QSER1
ENSMUSG00000017754	Pltp	-0.917749	7.05316e-05	1	-4560	PLTP
ENSMUSG00000018899	Irf1	-0.916644	3.92665e-13	2	-153	IRF1
ENSMUSG00000040734	Ppp1r13l	-0.916053	7.77628e-11	4	-14503	PPP1R13L
ENSMUSG00000083907	Plk-ps1	-0.915525	4.01826e-17	4	55477	NA
ENSMUSG00000043587	Acpl2	-0.915499	6.91261e-12	1	-79445	ACPL2
ENSMUSG00000011254	Thg1l	-0.915342	5.6814e-34	4	-12	THG1L
ENSMUSG00000025731	0610011F06Rik	-0.914683	3.1046e-15	4	137	C16orf13
ENSMUSG00000031841	Cdh13	-0.91444	2.29207e-15	1	62565	CDH13
ENSMUSG00000020919	Stat5b	-0.914356	1.58981e-22	5	-47867	STAT5B
ENSMUSG00000026785	Pkn3	-0.914118	1.26473e-14	1	-66622	PKN3
ENSMUSG00000026004	1110028C15Rik	-0.913631	9.02822e-11	2	27	KANSL1L
ENSMUSG00000026090	2010300C02Rik	-0.912981	8.91627e-06	2	38812	KIAA1211L
ENSMUSG00000027323	Rad51	-0.912609	1.89248e-17	1	-77881	RAD51
ENSMUSG00000024056	Ndc80	-0.912421	7.45772e-20	1	-71988	NDC80
ENSMUSG00000080540	SNORA76	-0.911966	0.000947449	4	372	SNORA76
ENSMUSG00000039126	Prune2	-0.910404	0.00107211	1	-176	PRUNE2
ENSMUSG00000034312	Iqsec1	-0.909128	5.45695e-07	3	13134	IQSEC1
ENSMUSG00000015337	Endog	-0.908415	4.28929e-06	1	91670	ENDOG
ENSMUSG00000002147	Stat6	-0.906744	0.00389499	2	8859	STAT6
ENSMUSG00000064036	Mro	-0.905688	4.39205e-05	1	3990	MRO
ENSMUSG00000022106	Rcbtb2	-0.904385	6.59419e-30	1	-5878	RCBTB2
ENSMUSG00000035493	Tgfbi	-0.904089	0.00182511	6	-9035	TGFBI
ENSMUSG00000029163	Emilin1	-0.903584	5.88575e-55	3	-76	EMILIN1
ENSMUSG00000056069	Fam105a	-0.903162	1.11608e-05	2	-78583	FAM105A
ENSMUSG00000051379	Flrt3	-0.901941	1.35539e-14	1	-5	FLRT3
ENSMUSG00000049044	Rapgef4	-0.900588	5.97041e-20	1	-7176	RAPGEF4
ENSMUSG00000084120	Gm11624	-0.900271	0.00680187	2	2870	NA
ENSMUSG00000016028	Celsr1	-0.900148	0.00046796	5	27884	CELSR1
ENSMUSG00000033075	Senp1	-0.899789	6.19487e-20	3	67316	SENP1
ENSMUSG00000004099	Dnmt1	-0.897795	1.15973e-08	2	7952	DNMT1
ENSMUSG00000054720	Lrrc8c	-0.897425	2.61361e-08	5	-20719	LRRC8C
ENSMUSG00000020140	Lgr5	-0.896758	1.98207e-22	2	16008	LGR5
ENSMUSG00000020091	Eif4ebp2	-0.896748	1.12548e-06	3	72212	EIF4EBP2
ENSMUSG00000063810	Alms1	-0.896339	2.5876e-07	1	-69358	ALMS1
ENSMUSG00000044390	Tigd3	-0.894183	4.92274e-12	4	44732	TIGD3
ENSMUSG00000045414	1190002N15Rik	-0.89387	9.09659e-36	1	-12685	C3orf58
ENSMUSG00000048240	Gng7	-0.893634	1.20683e-09	3	-22381	GNG7
ENSMUSG00000063382	Bcl9l	-0.893028	2.30684e-06	1	-19637	BCL9L
ENSMUSG00000018809	Smyd4	-0.892955	2.87894e-16	4	-30	SMYD4
ENSMUSG00000042182	Bend6	-0.891883	6.5001e-11	1	-98148	BEND6
ENSMUSG00000036854	Hspb6	-0.891022	6.65949e-09	1	17248	HSPB6
ENSMUSG00000042873	Lhfpl4	-0.890178	3.12682e-15	1	95502	LHFPL4
ENSMUSG00000024424	Ttc39c	-0.88934	5.81516e-15	2	18823	TTC39C
ENSMUSG00000046447	Camk2n1	-0.889273	1.82855e-09	1	10499	CAMK2N1
ENSMUSG00000020387	Phf15	-0.888487	1.22393e-10	2	24497	JADE2
ENSMUSG00000019978	Epb4.1l2	-0.888197	1.20003e-21	2	-161	EPB41L2
ENSMUSG00000026174	Rqcd1	-0.887195	1.26552e-25	3	15271	RQCD1
ENSMUSG00000041361	Myzap	-0.886347	5.59812e-06	1	537	MYZAP
ENSMUSG00000054659	Pm20d2	-0.886115	0.00421323	1	-71698	PM20D2
ENSMUSG00000085795	Zfp703	-0.885291	7.59558e-27	5	-3106	ZNF703
ENSMUSG00000038894	Irs2	-0.885259	0.00118253	5	29973	IRS2
ENSMUSG00000019989	Enpp3	-0.884362	1.23029e-12	2	1068	ENPP3
ENSMUSG00000032482	Cspg5	-0.883286	2.64822e-09	4	-37578	CSPG5
ENSMUSG00000032221	Mns1	-0.882913	2.70395e-15	1	92585	MNS1
ENSMUSG00000084178	Gm11759	-0.881954	2.14266e-10	1	-45272	NA
ENSMUSG00000024743	Syt7	-0.879953	4.99516e-10	2	-42812	SYT7
ENSMUSG00000028373	Astn2	-0.879863	3.71697e-30	1	-78241	ASTN2
ENSMUSG00000024892	Pcx	-0.879513	1.49158e-35	3	5379	PC
ENSMUSG00000039713	Plekhg5	-0.878105	2.84546e-22	1	-1529	PLEKHG5
ENSMUSG00000026779	Mastl	-0.877845	8.30284e-35	2	-567	MASTL
ENSMUSG00000002870	Mcm2	-0.877175	4.11126e-13	4	12120	MCM2
ENSMUSG00000040488	Ltbp4	-0.877154	5.31481e-12	1	48961	LTBP4
ENSMUSG00000086443	4933421A08Rik	-0.876476	0.00403763	6	-2698	NA
ENSMUSG00000000942	Hoxa4	-0.876106	4.71577e-05	5	26550	HOXA4
ENSMUSG00000022817	Itgb5	-0.875529	3.07571e-19	4	-5672	ITGB5
ENSMUSG00000041119	Pde9a	-0.875322	0.000816353	5	-1972	PDE9A
ENSMUSG00000044708	Kcnj10	-0.875095	1.10493e-06	4	1617	KCNJ10
ENSMUSG00000067931	Zfp948	-0.874852	5.93797e-24	2	-218	ZNF214
ENSMUSG00000032113	Chek1	-0.874403	1.18863e-20	1	-94484	CHEK1
ENSMUSG00000057497	Fam136a	-0.874268	1.43016e-20	1	31385	FAM136A
ENSMUSG00000082988	Gm5903	-0.874197	4.08942e-08	1	34202	NA
ENSMUSG00000022440	C1qtnf6	-0.874016	1.14679e-28	4	-52116	C1QTNF6
ENSMUSG00000063714	1700011J10Rik	-0.873834	0.000110996	3	17254	NA
ENSMUSG00000034908	Sidt2	-0.873685	1.33616e-22	2	23730	SIDT2
ENSMUSG00000021182	Ccdc88c	-0.8735	1.19809e-06	2	42323	CCDC88C
ENSMUSG00000030091	Nup210	-0.872993	1.00078e-05	3	-39435	NUP210
ENSMUSG00000037313	Tacc3	-0.872493	5.28267e-30	3	3695	TACC3
ENSMUSG00000047786	Lix1	-0.872275	3.58726e-13	1	7113	LIX1
ENSMUSG00000023800	Tiam2	-0.871774	0.00290941	1	-41287	TIAM2
ENSMUSG00000024268	Celf4	-0.871165	2.7736e-08	2	90385	CELF4
ENSMUSG00000024353	2010001M09Rik	-0.870937	0.00402118	2	-26910	MZB1
ENSMUSG00000067629	Syngap1	-0.870749	0.000358277	2	91331	SYNGAP1
ENSMUSG00000074284	Gm10658	-0.870733	0.00694392	1	-76465	NA
ENSMUSG00000017446	C1qtnf1	-0.870721	0.00299236	2	2911	C1QTNF1
ENSMUSG00000021483	Cdk20	-0.870442	0.000102498	1	-116	CDK20
ENSMUSG00000023905	Tnfrsf12a	-0.869082	1.58057e-13	1	-94142	TNFRSF12A
ENSMUSG00000021338	Lrrc16a	-0.868711	3.38511e-09	1	-13635	LRRC16A
ENSMUSG00000068735	Trp53i11	-0.867409	6.901e-34	3	-10489	TP53I11
ENSMUSG00000035513	Ntng2	-0.866209	1.58321e-08	1	-13134	NTNG2
ENSMUSG00000030287	Itpr2	-0.864854	9.37579e-08	2	9	ITPR2
ENSMUSG00000008575	Nfib	-0.863927	2.76643e-17	9	-1454	NFIB
ENSMUSG00000020415	Pttg1	-0.863506	1.49303e-09	1	36655	PTTG1;PTTG2
ENSMUSG00000020695	Mrc2	-0.862945	1.08373e-13	2	-2038	MRC2
ENSMUSG00000028128	F3	-0.86282	5.53653e-05	4	12913	F3
ENSMUSG00000027878	Notch2	-0.862331	9.97592e-05	5	12638	NOTCH2
ENSMUSG00000027845	Dclre1b	-0.862152	1.31844e-11	3	70875	DCLRE1B
ENSMUSG00000003948	Mmd	-0.861236	6.49904e-31	1	-92514	MMD
ENSMUSG00000020108	Ddit4	-0.861109	8.00043e-17	6	1002	DDIT4
ENSMUSG00000021095	Gsc	-0.859966	0.00124117	1	59108	GSC
ENSMUSG00000030677	Kif22	-0.859107	2.69474e-22	1	-62269	KIF22
ENSMUSG00000055093	Gm8430	-0.858161	4.46982e-11	3	9599	NA
ENSMUSG00000020649	Rrm2	-0.858137	1.79456e-14	3	15468	RRM2
ENSMUSG00000027931	Npr1	-0.856476	2.6395e-11	1	-90392	NPR1
ENSMUSG00000069227	Gprin1	-0.855	2.73138e-08	1	62006	GPRIN1
ENSMUSG00000037466	4930427A07Rik	-0.853923	2.41916e-22	3	7537	C14orf80
ENSMUSG00000036545	Adamts2	-0.853518	5.93016e-09	1	-54971	ADAMTS2
ENSMUSG00000024989	Cep55	-0.853334	4.81047e-16	1	-39400	CEP55
ENSMUSG00000026110	Mgat4a	-0.853226	9.44437e-17	3	-16388	MGAT4A
ENSMUSG00000024018	1110021J02Rik	-0.852974	2.89211e-07	3	4146	CCDC167
ENSMUSG00000050565	Tor1aip2	-0.852743	2.57474e-16	1	744	TOR1AIP2
ENSMUSG00000035834	Polr3g	-0.852096	1.3448e-21	1	-196	POLR3G
ENSMUSG00000080929	Gm12891	-0.851992	1.5282e-08	4	29812	NA
ENSMUSG00000046711	Hmga1	-0.851243	4.78718e-21	2	80247	HMGA1
ENSMUSG00000051339	2900026A02Rik	-0.851119	5.97597e-12	1	29928	KIAA1671;CU459201.1
ENSMUSG00000030701	Plekhb1	-0.851008	2.77903e-08	3	-274	PLEKHB1
ENSMUSG00000034303	Ccdc15	-0.849529	0.00566268	2	-10682	CCDC15
ENSMUSG00000036334	Igsf10	-0.849485	9.21866e-05	1	81369	IGSF10
ENSMUSG00000038685	Rtel1	-0.849414	1.09877e-20	2	29209	RTEL1
ENSMUSG00000036923	Stox1	-0.849076	0.00226224	1	74245	STOX1
ENSMUSG00000033222	Ttf2	-0.848282	3.02183e-09	1	63941	TTF2
ENSMUSG00000024530	Slmo1	-0.84774	1.90522e-11	2	33279	SLMO1
ENSMUSG00000020900	Myh10	-0.846718	8.8495e-08	3	26939	MYH10
ENSMUSG00000042606	Hirip3	-0.84413	7.14637e-22	2	58567	HIRIP3
ENSMUSG00000020689	Itgb3	-0.843864	3.96707e-06	3	890	ITGB3
ENSMUSG00000040084	Bub1b	-0.843836	7.43463e-20	4	25285	BUB1B
ENSMUSG00000022636	Alcam	-0.843344	6.6793e-15	1	-415	ALCAM
ENSMUSG00000029165	Agbl5	-0.84303	1.34461e-08	3	-9907	AGBL5
ENSMUSG00000021253	Tgfb3	-0.842173	4.81273e-12	1	-352	TGFB3
ENSMUSG00000075284	Wipf1	-0.841886	1.31706e-28	1	2478	WIPF1
ENSMUSG00000045838	A430105I19Rik	-0.840029	1.72075e-13	1	90	C15orf52
ENSMUSG00000038252	Ncapd2	-0.839557	2.2588e-23	5	-376	NCAPD2
ENSMUSG00000006378	Gcat	-0.839306	9.30218e-14	3	3100	GCAT
ENSMUSG00000004031	Fam5b	-0.837897	1.20307e-15	2	-928	BRINP2
ENSMUSG00000032889	Gm6685	-0.837741	0.0031645	1	-25891	CYB5D1
ENSMUSG00000019841	Rev3l	-0.83754	5.25095e-07	3	-59339	REV3L
ENSMUSG00000010048	Ifrd2	-0.836941	1.04762e-19	5	25058	IFRD2
ENSMUSG00000038203	Hoxa13	-0.836856	0.00936602	1	95644	HOXA13
ENSMUSG00000038679	Trps1	-0.83621	3.48629e-10	2	-382	TRPS1
ENSMUSG00000032498	Mlh1	-0.835961	1.58698e-19	1	879	MLH1
ENSMUSG00000085583	Gm15676	-0.83529	0.00110234	1	10052	NA
ENSMUSG00000022708	Zbtb20	-0.835153	0.00451958	3	-697	ZBTB20
ENSMUSG00000032036	Kirrel3	-0.835116	3.55202e-10	5	3156	KIRREL3
ENSMUSG00000041199	Rpusd1	-0.835075	1.4146e-09	6	-47461	RPUSD1
ENSMUSG00000019303	Psmc3ip	-0.834007	4.66174e-21	3	-43640	PSMC3IP
ENSMUSG00000072949	Acot1	-0.832083	6.90139e-11	3	-277	ACOT2;ACOT1
ENSMUSG00000048148	Nwd1	-0.831019	0.00414744	2	-160	NWD1
ENSMUSG00000040093	Bmf	-0.829407	4.14526e-06	3	-32	BMF
ENSMUSG00000025395	Prim1	-0.829019	3.57515e-10	1	8769	PRIM1
ENSMUSG00000002881	Nab1	-0.828199	7.10846e-28	2	-77922	NAB1
ENSMUSG00000032536	Trak1	-0.827901	7.65014e-11	6	-288	TRAK1
ENSMUSG00000064141	Zfp69	-0.827493	1.32808e-05	1	-89692	ZFP69
ENSMUSG00000053117	E330013P04Rik	-0.827115	5.58069e-14	2	-30787	NA
ENSMUSG00000001240	Ramp2	-0.826695	2.46254e-08	4	-14961	RAMP2
ENSMUSG00000085554	AI854517	-0.826467	1.83133e-08	5	5096	NA
ENSMUSG00000037990	Sh3rf3	-0.826267	5.50752e-05	1	-119	SH3RF3
ENSMUSG00000008129	4930432K21Rik	-0.824706	0.00541122	1	43856	C19orf57
ENSMUSG00000024236	Svil	-0.824676	6.02352e-10	5	-17	SVIL
ENSMUSG00000038370	Pcp4l1	-0.824464	0.00252894	3	-66965	PCP4L1
ENSMUSG00000023456	Tpi1	-0.824051	3.20293e-40	4	3236	TPI1
ENSMUSG00000039994	Timeless	-0.824012	1.79502e-22	1	95363	TIMELESS
ENSMUSG00000034480	Diap2	-0.823898	2.82217e-07	1	72166	DIAPH2
ENSMUSG00000020460	Rps27a	-0.823787	1.12401e-09	1	-88936	RPS27A
ENSMUSG00000026921	Egfl7	-0.823317	1.64266e-06	4	-46466	EGFL7
ENSMUSG00000040701	Ap1g2	-0.823181	7.88297e-07	1	46653	AP1G2
ENSMUSG00000046334	Gm6195	-0.822066	0.000766754	1	-21005	NA
ENSMUSG00000029478	Ncor2	-0.820699	0.000856845	11	13520	NCOR2
ENSMUSG00000059493	Nhs	-0.820403	8.06745e-09	1	71856	NHS
ENSMUSG00000021485	Mxd3	-0.819854	2.94995e-14	2	-854	MXD3
ENSMUSG00000055184	Fam72a	-0.819161	2.26917e-07	4	-44183	FAM72B;FAM72A;FAM72D
ENSMUSG00000038244	Mical2	-0.818748	2.6239e-06	6	3370	MICAL2
ENSMUSG00000032855	Pkd1	-0.818405	0.00308992	4	-276	PKD1
ENSMUSG00000025743	Sdc3	-0.818354	1.50894e-46	8	824	SDC3
ENSMUSG00000038704	Aspdh	-0.817612	0.00440763	3	-642	ASPDH
ENSMUSG00000032875	Arhgef17	-0.817095	8.85357e-05	2	-11331	ARHGEF17
ENSMUSG00000051146	Camk2n2	-0.816237	4.51599e-05	2	9840	CAMK2N2
ENSMUSG00000018849	Wwc1	-0.815961	1.82147e-11	2	-3196	WWC1
ENSMUSG00000020023	Tmcc3	-0.815303	6.66506e-24	3	-756	TMCC3
ENSMUSG00000031129	Slc9a9	-0.815137	0.00102396	2	526	SLC9A9
ENSMUSG00000018796	Acsl1	-0.8136	3.89438e-14	1	8802	ACSL1
ENSMUSG00000020150	Gamt	-0.811697	5.11427e-07	4	-712	GAMT
ENSMUSG00000017692	Rhbdl3	-0.809861	9.10712e-11	4	-3527	RHBDL3
ENSMUSG00000014846	Tppp3	-0.80839	0.000924251	2	100	TPPP3
ENSMUSG00000026471	Mr1	-0.80772	3.00073e-12	5	24000	MR1
ENSMUSG00000069633	Pex11c	-0.807306	0.00751353	1	72271	PEX11G
ENSMUSG00000046671	Fam54b	-0.807237	4.85845e-24	1	-56530	MTFR1L
ENSMUSG00000039194	Rlbp1	-0.806052	9.67712e-10	3	23441	RLBP1
ENSMUSG00000052621	Pou3f2	-0.806013	4.99962e-07	3	10608	NA
ENSMUSG00000063455	D630045J12Rik	-0.80586	0.000184007	2	8191	KIAA1549
ENSMUSG00000021196	Pfkp	-0.80546	8.08261e-07	1	56146	PFKP
ENSMUSG00000024663	Rab3il1	-0.804646	0.000290782	2	-47097	RAB3IL1
ENSMUSG00000022186	Oxct1	-0.803835	3.21647e-24	1	631	OXCT1
ENSMUSG00000010660	Plcd1	-0.803735	0.00615014	1	59674	PLCD1
ENSMUSG00000018377	Vezf1	-0.803506	7.86475e-29	11	13466	VEZF1
ENSMUSG00000084393	Gm14101	-0.803256	9.73888e-08	1	-8981	NA
ENSMUSG00000073434	Wdr90	-0.802838	4.64684e-11	4	-14165	WDR90
ENSMUSG00000026637	Traf5	-0.801049	5.11463e-05	1	22084	TRAF5
ENSMUSG00000085316	D330050G23Rik	-0.800108	0.00577458	3	72435	NA
ENSMUSG00000027523	Gnas	-0.800013	6.23471e-17	1	-429	GNAS
ENSMUSG00000027203	Dut	-0.799768	6.13888e-08	1	16066	DUT
ENSMUSG00000039257	Vstm2b	-0.798767	0.000468622	1	-14139	VSTM2B
ENSMUSG00000034656	Cacna1a	-0.798634	0.00263059	2	73609	CACNA1A
ENSMUSG00000032254	Kif23	-0.798517	2.56285e-27	2	55370	KIF23
ENSMUSG00000040548	Tex2	-0.798373	2.71513e-20	7	9543	TEX2
ENSMUSG00000023050	Map3k12	-0.798032	9.86308e-30	2	-1552	MAP3K12
ENSMUSG00000022472	Pppde2	-0.797599	9.79059e-24	5	30586	DESI1
ENSMUSG00000025854	Fam20c	-0.797196	5.39018e-20	3	-5	FAM20C
ENSMUSG00000010307	Tmem86a	-0.79704	0.0001571	1	-63751	TMEM86A
ENSMUSG00000047409	Ctdspl	-0.796479	3.01708e-19	3	822	CTDSPL
ENSMUSG00000027861	Casq2	-0.796374	0.00735373	1	25440	CASQ2
ENSMUSG00000050555	Hyls1	-0.796023	2.16743e-14	1	61674	HYLS1
ENSMUSG00000022255	Mtdh	-0.795824	2.5674e-19	2	47723	MTDH
ENSMUSG00000022687	Boc	-0.795615	5.20558e-27	5	-36	BOC
ENSMUSG00000031665	Sall1	-0.795281	1.37528e-10	1	-29090	SALL1
ENSMUSG00000037750	BC017647	-0.795041	2.57085e-11	4	9341	FAM222B
ENSMUSG00000041895	Wipi1	-0.794802	2.10456e-15	1	-36716	WIPI1
ENSMUSG00000070336	Fbxo47	-0.794772	0.000821376	5	-206	FBXO47
ENSMUSG00000031196	F8	-0.794693	0.00152201	1	5	F8
ENSMUSG00000027296	Itpka	-0.794606	0.00539752	3	60510	ITPKA
ENSMUSG00000044968	Napepld	-0.794009	5.31009e-09	1	-31700	NAPEPLD
ENSMUSG00000029033	Acap3	-0.793923	4.92346e-18	2	-274	ACAP3
ENSMUSG00000026509	Capn2	-0.793884	1.59599e-55	2	-2904	CAPN2
ENSMUSG00000020527	Myo19	-0.793493	9.62649e-09	3	28048	MYO19
ENSMUSG00000051910	Sox6	-0.792209	9.42314e-05	2	-830	SOX6
ENSMUSG00000056758	Hmga2	-0.791607	1.28621e-11	4	49268	HMGA2
ENSMUSG00000027684	Mecom	-0.79112	1.99814e-11	4	9763	MECOM
ENSMUSG00000022565	Plec	-0.790751	4.51266e-05	2	777	PLEC
ENSMUSG00000038172	Ttc39b	-0.790732	4.50079e-08	1	8454	TTC39B
ENSMUSG00000035064	Eef2k	-0.790462	2.50413e-10	3	-93	EEF2K
ENSMUSG00000030557	Mef2a	-0.790147	3.95995e-40	1	-71872	MEF2A
ENSMUSG00000022346	Myc	-0.790088	5.51202e-09	3	-113	NA
ENSMUSG00000061603	Akap6	-0.788617	0.00106319	4	-21271	AKAP6
ENSMUSG00000022246	Rai14	-0.786935	5.6918e-11	1	58133	RAI14
ENSMUSG00000017861	Mybl2	-0.786077	6.03124e-16	2	28416	MYBL2
ENSMUSG00000070000	Fcho1	-0.786072	9.58353e-15	1	1066	FCHO1
ENSMUSG00000018411	Mapt	-0.785198	1.11497e-05	1	-9833	MAPT
ENSMUSG00000042532	Golga7b	-0.784712	0.000145065	1	61149	GOLGA7B
ENSMUSG00000073792	Alg6	-0.784221	1.97283e-14	1	47806	ALG6
ENSMUSG00000031661	Nkd1	-0.783317	4.77706e-26	2	41880	NKD1
ENSMUSG00000020684	Rasl10b	-0.781629	2.39788e-07	3	-14048	RASL10B
ENSMUSG00000022623	Shank3	-0.781222	0.00273908	2	59002	SHANK3
ENSMUSG00000035674	Ndufa3	-0.780914	5.53326e-07	1	76136	NDUFA3
ENSMUSG00000043065	Spice1	-0.780616	6.55504e-14	1	9327	SPICE1
ENSMUSG00000040249	Lrp1	-0.780561	0.00353388	4	6488	LRP1
ENSMUSG00000053128	Rnf26	-0.780431	7.88081e-23	2	-4240	RNF26
ENSMUSG00000042340	Ctf1	-0.779758	0.00163599	3	-4418	CTF1
ENSMUSG00000055760	Gemin6	-0.779355	6.82403e-14	3	-55909	GEMIN6
ENSMUSG00000020808	Fam64a	-0.778446	4.68519e-14	5	132	FAM64A
ENSMUSG00000019437	Tlcd1	-0.778166	7.15614e-24	4	-255	TLCD1
ENSMUSG00000029471	Camkk2	-0.77757	4.51568e-08	3	-6686	CAMKK2
ENSMUSG00000030281	Il17rc	-0.776751	4.9231e-06	3	31797	IL17RC
ENSMUSG00000039701	Usp53	-0.775942	0.00120597	1	341	USP53
ENSMUSG00000026888	Grb14	-0.775739	3.43021e-05	1	-52727	GRB14
ENSMUSG00000030208	Emp1	-0.775369	3.8994e-14	2	2174	EMP1
ENSMUSG00000024713	Pcsk5	-0.775356	5.12509e-11	1	1850	PCSK5
ENSMUSG00000050821	Fam131a	-0.775082	1.0741e-14	3	50735	FAM131A
ENSMUSG00000026274	Pask	-0.774133	1.35661e-16	3	83804	PASK
ENSMUSG00000007646	Rad51c	-0.773855	7.71924e-12	3	-18282	RAD51C
ENSMUSG00000023953	Polh	-0.773299	2.37036e-08	2	41746	POLH
ENSMUSG00000036834	Plch1	-0.773188	4.98022e-14	1	-20092	PLCH1
ENSMUSG00000040455	Usp45	-0.772787	3.49615e-15	1	-78101	USP45
ENSMUSG00000028020	Glrb	-0.772352	4.72159e-15	2	28	GLRB
ENSMUSG00000033364	Usp37	-0.772139	2.8502e-17	3	-1	USP37
ENSMUSG00000074064	Mlycd	-0.771745	8.67391e-09	1	33284	MLYCD
ENSMUSG00000027223	Mapk8ip1	-0.771102	2.60553e-61	1	143	MAPK8IP1
ENSMUSG00000016552	Foxred2	-0.770425	2.30361e-10	3	39	FOXRED2
ENSMUSG00000008318	Relt	-0.770136	8.34163e-12	1	-80046	RELT
ENSMUSG00000033671	Cep350	-0.768482	0.000334655	1	-63625	CEP350
ENSMUSG00000084301	Gm7856	-0.768416	4.38707e-13	2	-73328	NA
ENSMUSG00000036109	Mbnl3	-0.768377	0.00336739	1	-72037	MBNL3
ENSMUSG00000030089	Slc41a3	-0.768257	2.21603e-10	5	-63105	SLC41A3
ENSMUSG00000041859	Mcm3	-0.767851	1.08999e-16	2	-47254	MCM3
ENSMUSG00000031561	Odz3	-0.767778	0.00067054	2	4327	TENM3
ENSMUSG00000022394	L3mbtl2	-0.767513	3.5208e-31	1	11382	L3MBTL2
ENSMUSG00000031788	Kifc3	-0.767512	7.37553e-16	1	-1100	KIFC3
ENSMUSG00000033596	Rfwd3	-0.76717	2.91259e-14	2	-75162	RFWD3
ENSMUSG00000059901	Adamts14	-0.766922	1.84029e-05	2	-4672	ADAMTS14
ENSMUSG00000042557	Sin3a	-0.766812	3.04525e-10	1	34971	SIN3A
ENSMUSG00000021714	Cenpk	-0.766677	0.000457262	1	57602	CENPK
ENSMUSG00000053310	Nrgn	-0.766348	0.00469214	1	-73592	NRGN
ENSMUSG00000000253	Gmpr	-0.766332	2.22415e-09	3	10609	GMPR
ENSMUSG00000046057	Gm15428	-0.7663	2.93727e-06	2	-38751	NA
ENSMUSG00000048022	Tmem229a	-0.765666	2.02381e-09	1	-74	TMEM229A
ENSMUSG00000018362	Kpna2	-0.765279	1.37403e-17	3	-2949	NA
ENSMUSG00000024511	Rab27b	-0.764969	0.00117173	1	-36684	RAB27B
ENSMUSG00000052373	Mpp3	-0.763418	3.06231e-17	2	25745	MPP3
ENSMUSG00000027200	Sema6d	-0.763386	1.50473e-09	1	3349	SEMA6D
ENSMUSG00000054321	Taf4b	-0.763169	3.81157e-11	1	2766	TAF4B
ENSMUSG00000032186	Tmod2	-0.762938	3.7711e-06	2	-396	TMOD2
ENSMUSG00000054469	Lclat1	-0.762448	1.56043e-14	2	26463	LCLAT1
ENSMUSG00000015243	Abca1	-0.762337	6.30241e-06	1	44235	ABCA1
ENSMUSG00000028433	Ubap2	-0.76212	4.55459e-06	1	-461	UBAP2
ENSMUSG00000020380	Rad50	-0.762045	1.45624e-09	2	-5	RAD50
ENSMUSG00000037966	Ninj1	-0.761545	1.25209e-13	2	-8505	NINJ1
ENSMUSG00000062866	Phactr2	-0.761325	3.06669e-06	1	-95711	PHACTR2
ENSMUSG00000024206	Rfx2	-0.759482	0.000125698	5	16468	RFX2
ENSMUSG00000026586	Prrx1	-0.75906	2.40525e-18	1	-25448	PRRX1
ENSMUSG00000091896	Ube2d2	-0.758808	3.41335e-10	4	-31355	UBE2D2
ENSMUSG00000025350	Rdh5	-0.75831	0.00471982	1	-528	RDH5
ENSMUSG00000030107	Usp18	-0.757287	5.69094e-08	2	26294	USP41;USP18
ENSMUSG00000022769	Sdf2l1	-0.757063	3.52276e-11	1	-76585	SDF2L1
ENSMUSG00000017929	B4galt5	-0.756739	9.90828e-09	1	-24245	B4GALT5
ENSMUSG00000021365	Nedd9	-0.756012	4.33818e-09	1	23318	NEDD9
ENSMUSG00000020427	Igfbp3	-0.755563	1.14249e-12	3	309	IGFBP3
ENSMUSG00000050271	D8Ertd82e	-0.755118	8.01226e-14	2	60833	SGK223
ENSMUSG00000022814	Umps	-0.753361	7.33416e-14	2	25560	UMPS
ENSMUSG00000032702	Kank1	-0.752712	2.25822e-09	1	17752	KANK1
ENSMUSG00000027996	Sfrp2	-0.752171	1.14512e-07	1	74700	SFRP2
ENSMUSG00000014498	Ankrd52	-0.751051	0.000906332	2	-8279	ANKRD52
ENSMUSG00000024968	Rcor2	-0.750383	3.12851e-37	2	-1240	RCOR2
ENSMUSG00000049791	Fzd4	-0.750144	0.00618627	3	38051	FZD4
ENSMUSG00000092981	Mir5125	-0.749767	0.000497109	1	-51699	NA
ENSMUSG00000033985	Tesk2	-0.749673	0.000283244	1	3253	TESK2
ENSMUSG00000025732	Fam195a	-0.74932	1.64002e-08	4	-6928	FAM195A
ENSMUSG00000070348	Ccnd1	-0.748493	7.68216e-07	2	-1933	CCND1
ENSMUSG00000029298	Gbp9	-0.748405	4.47907e-09	1	-86208	GBP6
ENSMUSG00000022443	Myh9	-0.748181	1.08456e-06	5	2725	MYH9
ENSMUSG00000042359	Osbpl6	-0.746329	2.55269e-05	1	-36440	OSBPL6
ENSMUSG00000090761	Gm17201	-0.746178	8.09447e-06	2	26728	NA
ENSMUSG00000036528	Ppfibp2	-0.746086	1.93783e-05	2	-2215	PPFIBP2
ENSMUSG00000091811	Prr24	-0.746041	4.30311e-06	4	-12950	PRR24
ENSMUSG00000006398	Cdc20	-0.745278	2.77167e-33	1	-76247	CDC20
ENSMUSG00000026434	Nucks1	-0.745223	5.05511e-28	1	-89303	NUCKS1
ENSMUSG00000068220	Lgals1	-0.744606	1.10979e-11	6	-426	LGALS1
ENSMUSG00000071451	Psmg4	-0.744395	2.09967e-06	7	-9092	PSMG4
ENSMUSG00000021226	Acot2	-0.743772	1.00126e-16	3	-15443	ACOT2;ACOT1
ENSMUSG00000028789	Adc	-0.743341	3.17095e-05	1	-18852	ADC
ENSMUSG00000044937	BC030307	-0.743065	0.00706818	1	83072	NA
ENSMUSG00000037306	Man1c1	-0.742936	2.35243e-10	1	-13449	MAN1C1
ENSMUSG00000027423	Snx5	-0.742636	5.01299e-14	2	82899	SNX5
ENSMUSG00000040624	Plekhg1	-0.742307	6.29403e-05	2	-43277	PLEKHG1
ENSMUSG00000037172	E330009J07Rik	-0.741757	4.15027e-10	1	-35157	KIAA1147
ENSMUSG00000003344	Btbd2	-0.741379	4.04574e-11	1	-21271	BTBD2
ENSMUSG00000032883	Acsl3	-0.740892	7.49237e-13	4	-8358	ACSL3
ENSMUSG00000024542	Cep192	-0.739765	4.55753e-05	1	-15055	CEP192
ENSMUSG00000022945	Chaf1b	-0.739628	3.20365e-09	1	-75759	CHAF1B
ENSMUSG00000038056	Mll3	-0.739338	0.0085699	1	-31155	KMT2C
ENSMUSG00000027109	Sp3	-0.739164	1.48345e-24	1	-24048	SP3
ENSMUSG00000038323	1700066M21Rik	-0.738431	1.35312e-12	2	10418	C2orf69
ENSMUSG00000034845	Plvap	-0.738152	1.68739e-05	5	-16029	PLVAP
ENSMUSG00000022791	Tnk2	-0.737925	5.43558e-60	2	1385	TNK2
ENSMUSG00000007589	Tinf2	-0.737866	3.56986e-24	1	-42821	TINF2
ENSMUSG00000036061	Smug1	-0.737862	5.14e-20	10	-7773	SMUG1
ENSMUSG00000028344	Invs	-0.737041	0.000475636	1	7756	INVS
ENSMUSG00000030536	Iqgap1	-0.736321	9.58565e-06	2	-29239	IQGAP1
ENSMUSG00000038034	Igsf8	-0.735887	3.68512e-23	4	-1797	IGSF8
ENSMUSG00000020841	Cpd	-0.735577	2.35945e-12	4	-2815	CPD
ENSMUSG00000036863	Syde2	-0.734297	4.78677e-08	1	-97300	SYDE2
ENSMUSG00000025384	2310003H01Rik	-0.734231	1.43829e-17	1	18215	C17orf70
ENSMUSG00000063445	Nmral1	-0.733905	1.3448e-21	1	-62560	NMRAL1
ENSMUSG00000007216	Zfp775	-0.73358	5.80275e-07	3	-19789	ZNF775
ENSMUSG00000028051	Hcn3	-0.733562	3.27269e-06	2	-67493	HCN3
ENSMUSG00000074476	Spc24	-0.733203	1.1556e-22	2	-32523	SPC24
ENSMUSG00000041268	Dmxl2	-0.732724	2.03682e-05	2	-32676	DMXL2
ENSMUSG00000055204	Ankrd17	-0.732451	0.00204137	1	82493	ANKRD17
ENSMUSG00000063172	Hspb11	-0.732397	2.14801e-13	1	-3874	HSPB11
ENSMUSG00000029177	Cenpa	-0.732288	4.93049e-14	1	94275	CENPA
ENSMUSG00000032392	Parp16	-0.730702	4.84666e-06	3	-12859	PARP16
ENSMUSG00000032998	Foxj3	-0.730584	1.29276e-17	2	-73808	FOXJ3
ENSMUSG00000022436	Sh3bp1	-0.73048	1.67045e-10	6	-23293	SH3BP1
ENSMUSG00000022893	Adamts1	-0.730155	4.00145e-11	1	-84833	ADAMTS1
ENSMUSG00000063568	Jazf1	-0.729676	4.01232e-05	2	-3100	JAZF1
ENSMUSG00000029602	Rasal1	-0.729407	0.00365422	4	-4792	RASAL1
ENSMUSG00000042626	Shc1	-0.728827	7.5456e-22	1	12943	SHC1
ENSMUSG00000013419	Zfp651	-0.728474	1.38297e-25	4	766	ZBTB47
ENSMUSG00000038042	Ptpdc1	-0.72847	4.75824e-16	1	72133	PTPDC1
ENSMUSG00000030726	Pold3	-0.728468	4.06075e-17	1	15888	POLD3
ENSMUSG00000074364	Ehd2	-0.728248	1.48997e-18	2	4867	EHD2
ENSMUSG00000016933	Plcg1	-0.727821	2.03763e-18	3	-12214	PLCG1
ENSMUSG00000051373	Ppapdc3	-0.727036	2.63303e-08	4	79	PPAPDC3
ENSMUSG00000024940	Ltbp3	-0.726411	2.66974e-17	2	235	LTBP3
ENSMUSG00000048807	Slc35e4	-0.726257	2.72259e-12	2	-49090	SLC35E4
ENSMUSG00000000751	Rpa1	-0.725944	7.80263e-20	2	-140	RPA1
ENSMUSG00000052387	Trpm3	-0.725627	0.000149634	1	3963	TRPM3
ENSMUSG00000026944	Abca2	-0.725137	6.32849e-05	2	23874	ABCA2
ENSMUSG00000079553	Kifc1	-0.724949	9.7815e-26	2	-60633	KIFC1
ENSMUSG00000027018	Hat1	-0.724851	2.15879e-07	1	63738	HAT1
ENSMUSG00000089704	Galnt2	-0.724618	0.00798773	4	-8397	GALNT2
ENSMUSG00000030814	Bcl7c	-0.723826	4.39573e-19	3	-242	BCL7C
ENSMUSG00000040204	2810417H13Rik	-0.723728	8.91915e-18	2	-5095	KIAA0101
ENSMUSG00000085412	Gm15055	-0.72348	6.60032e-07	9	-129	NA
ENSMUSG00000030087	Klf15	-0.723378	4.00812e-18	7	5941	KLF15
ENSMUSG00000017176	Nt5c3l	-0.723219	3.74012e-16	3	16011	NT5C3B
ENSMUSG00000044339	Alkbh2	-0.722303	1.97655e-06	2	-11151	ALKBH2
ENSMUSG00000020850	Prpf8	-0.721029	0.000183245	2	-23678	PRPF8
ENSMUSG00000029001	Fbxo44	-0.720724	3.56198e-08	2	-6066	FBXO44
ENSMUSG00000025537	Phkg1	-0.719721	0.00254396	1	78007	PHKG1
ENSMUSG00000057963	Itpk1	-0.718795	1.8376e-13	1	20658	ITPK1
ENSMUSG00000036097	Fam178a	-0.717701	1.82131e-07	1	85168	FAM178A
ENSMUSG00000010751	Tnfrsf22	-0.716709	1.55205e-09	1	-99014	NA
ENSMUSG00000062248	Cks2	-0.716383	1.08988e-08	1	-28397	CKS2
ENSMUSG00000028514	Usp24	-0.716266	0.000139369	2	-59752	USP24
ENSMUSG00000042616	Oscp1	-0.715448	1.14015e-08	1	62794	OSCP1
ENSMUSG00000039043	2610034B18Rik	-0.714183	8.65876e-12	1	-89322	C15orf38;C15orf38-AP3S2
ENSMUSG00000041889	Shisa4	-0.713899	1.32308e-13	2	-158	SHISA4
ENSMUSG00000040373	Cacng5	-0.713861	1.20911e-20	3	7162	CACNG5
ENSMUSG00000007029	Vars	-0.713846	4.7937e-13	1	12535	VARS
ENSMUSG00000026519	Tmem63a	-0.713536	2.9951e-46	3	-118	TMEM63A
ENSMUSG00000014813	Stc1	-0.713094	0.00225004	1	-94250	STC1
ENSMUSG00000045690	Wdr89	-0.712441	1.55343e-05	1	-57069	WDR89
ENSMUSG00000002980	Bcam	-0.711365	0.00313268	1	-45379	BCAM
ENSMUSG00000087212	9330188P03Rik	-0.711171	0.000349703	2	-1126	NA
ENSMUSG00000020611	Gna13	-0.711106	1.4121e-17	2	-42286	GNA13
ENSMUSG00000064061	Dzip3	-0.71098	3.00747e-18	1	-75556	DZIP3
ENSMUSG00000056228	Cars2	-0.710281	3.59877e-10	2	-25026	CARS2
ENSMUSG00000041720	Pi4ka	-0.709958	7.73847e-07	4	5275	PI4KA
ENSMUSG00000053166	Cdh22	-0.709539	1.23813e-11	5	19344	CDH22
ENSMUSG00000036206	Sh3bp4	-0.709101	7.72363e-14	5	-29025	SH3BP4
ENSMUSG00000068299	1700019G17Rik	-0.709079	0.000929635	5	-2126	NAT8
ENSMUSG00000047123	Ticam1	-0.709057	7.97269e-11	3	-6108	TICAM1
ENSMUSG00000034903	Cobll1	-0.70902	2.38132e-10	3	17437	COBLL1
ENSMUSG00000019961	Tmpo	-0.708819	9.46394e-29	1	-69774	TMPO
ENSMUSG00000024301	Kifc5b	-0.708238	2.61744e-25	1	-55538	KIFC1
ENSMUSG00000056938	Acbd4	-0.70745	0.000546666	5	10166	ACBD4
ENSMUSG00000046157	Tmem229b	-0.706189	1.96456e-09	1	-703	TMEM229B
ENSMUSG00000019845	Tube1	-0.705392	4.68798e-10	2	37867	TUBE1
ENSMUSG00000000631	Myo18a	-0.704785	4.48984e-06	6	107	MYO18A
ENSMUSG00000029536	Gatc	-0.704368	1.71938e-08	2	24	GATC
ENSMUSG00000002797	Ggct	-0.704322	0.000422915	1	-16948	GGCT
ENSMUSG00000034593	Myo5a	-0.704188	0.000204891	2	13892	MYO5A
ENSMUSG00000027508	Pag1	-0.703473	8.86727e-07	3	-47333	PAG1
ENSMUSG00000060568	Fam78b	-0.703079	0.00149624	2	12128	FAM78B
ENSMUSG00000038116	Phf20	-0.703	1.93833e-33	3	3369	PHF20
ENSMUSG00000032232	Cgnl1	-0.70271	0.00111598	1	51761	CGNL1
ENSMUSG00000021373	Cap2	-0.702671	0.00775211	3	-20253	CAP2
ENSMUSG00000054920	Klhl5	-0.702527	1.35252e-12	3	-251	KLHL5
ENSMUSG00000021466	Ptch1	-0.70249	1.5957e-08	6	-997	PTCH1
ENSMUSG00000012483	Rpa3	-0.702239	7.61849e-07	2	-40086	RPA3
ENSMUSG00000030946	Lhpp	-0.701533	7.01028e-16	1	4841	LHPP
ENSMUSG00000062760	1810041L15Rik	-0.701482	0.000687236	6	-3583	KIAA1644
ENSMUSG00000021932	Rnaseh2b	-0.701227	1.01775e-05	4	-4656	RNASEH2B
ENSMUSG00000001995	Sipa1l2	-0.70106	2.26426e-05	1	27090	SIPA1L2
ENSMUSG00000039323	Igfbp2	-0.698595	2.72905e-09	5	2279	IGFBP2
ENSMUSG00000032067	Pts	-0.698147	3.56697e-07	2	-26139	PTS
ENSMUSG00000026646	Suv39h2	-0.698114	1.77846e-08	2	50454	SUV39H2
ENSMUSG00000001942	Siae	-0.697917	1.42597e-09	1	12491	SIAE
ENSMUSG00000000915	Hip1r	-0.697399	2.28076e-11	6	2475	HIP1R
ENSMUSG00000054944	5330416C01Rik	-0.696955	0.00890295	5	-209	NA
ENSMUSG00000017718	Afmid	-0.696504	0.00263895	2	-1245	AFMID
ENSMUSG00000061306	Slc38a10	-0.696168	2.98401e-14	4	-72779	SLC38A10
ENSMUSG00000082277	Gm15807	-0.696008	0.00206063	1	34496	NA
ENSMUSG00000037613	Tnfrsf23	-0.695933	8.90037e-06	2	-62803	NA
ENSMUSG00000068762	Gstm6	-0.695351	0.00036444	6	-9940	GSTM1;GSTM5;GSTM4;GSTM2
ENSMUSG00000075470	Alg10b	-0.694639	7.14451e-06	1	-90100	ALG10;ALG10B
ENSMUSG00000035126	Wdr78	-0.694227	0.00377974	1	4910	WDR78
ENSMUSG00000023830	Igf2r	-0.69406	0.000521372	3	-8590	IGF2R
ENSMUSG00000014782	Plekhg4	-0.693124	0.00293553	2	86683	PLEKHG4
ENSMUSG00000001729	Akt1	-0.692643	2.96115e-15	3	3710	AKT1
ENSMUSG00000022364	Wdr67	-0.691889	1.17596e-13	5	7764	TBC1D31
ENSMUSG00000032300	1700017B05Rik	-0.691678	4.26764e-16	2	219	C15orf39
ENSMUSG00000000142	Axin2	-0.691546	0.000190309	2	14991	AXIN2
ENSMUSG00000032816	Igdcc4	-0.691263	7.12299e-09	4	946	IGDCC4
ENSMUSG00000026956	Uap1l1	-0.690605	1.47963e-11	1	-6814	UAP1L1
ENSMUSG00000015451	C4a	-0.689177	0.000892156	1	-70691	NA
ENSMUSG00000036779	Papd5	-0.688846	2.26944e-26	2	-16810	PAPD5
ENSMUSG00000024640	Psat1	-0.6886	4.07225e-32	2	217	PSAT1
ENSMUSG00000020534	Shmt1	-0.688451	3.02995e-08	1	5326	SHMT1
ENSMUSG00000028385	Snx30	-0.688185	7.82869e-11	1	13839	SNX30
ENSMUSG00000041974	2310008H04Rik	-0.686864	1.01336e-07	1	88680	SPIDR
ENSMUSG00000056459	Zbtb25	-0.686026	8.76428e-10	1	-652	ZBTB25
ENSMUSG00000031748	Gnao1	-0.684398	4.81051e-07	1	21900	GNAO1
ENSMUSG00000090098	Alms1-ps2	-0.680762	3.19971e-06	2	64216	NA
ENSMUSG00000023007	Prpf40b	-0.678836	3.94022e-29	6	-566	PRPF40B
ENSMUSG00000024500	Ppp2r2b	-0.67852	0.00363899	3	-62	PPP2R2B
ENSMUSG00000026749	Nek6	-0.677753	8.75395e-19	2	82	NEK6
ENSMUSG00000029334	Prkg2	-0.677182	0.00193876	1	-9607	PRKG2
ENSMUSG00000040339	Fam102b	-0.676787	5.25196e-12	1	-3352	FAM102B
ENSMUSG00000050189	Etos1	-0.676167	0.000190368	4	57006	NA
ENSMUSG00000048920	Fkrp	-0.6761	7.58177e-21	1	-572	FKRP
ENSMUSG00000041846	Smek1	-0.676075	5.52702e-33	2	97116	SMEK1
ENSMUSG00000020823	Sec14l1	-0.675958	4.11177e-40	2	439	SEC14L1
ENSMUSG00000025241	Fyco1	-0.674628	0.00041959	1	-83366	FYCO1
ENSMUSG00000026239	Pde6d	-0.673623	4.22634e-08	4	50451	PDE6D
ENSMUSG00000021177	Tdp1	-0.673341	2.8442e-24	1	89274	TDP1
ENSMUSG00000035198	Tubg1	-0.672824	1.60337e-15	4	14577	TUBG1
ENSMUSG00000032812	Arap1	-0.672719	1.9748e-14	3	-46019	ARAP1
ENSMUSG00000025764	Phf17	-0.671988	1.30313e-14	1	18953	JADE1
ENSMUSG00000031753	Cog4	-0.671877	7.87635e-20	1	-37826	COG4
ENSMUSG00000008090	Fgfrl1	-0.671627	2.61837e-09	3	3272	FGFRL1
ENSMUSG00000030008	1700040I03Rik	-0.671505	1.56642e-06	3	-66202	PRADC1
ENSMUSG00000027716	Trpc3	-0.671228	8.0936e-05	1	69780	TRPC3
ENSMUSG00000029576	Radil	-0.670867	0.00300205	2	-32854	RADIL
ENSMUSG00000044033	Ccdc141	-0.67083	3.63192e-13	1	-50623	CCDC141
ENSMUSG00000049922	Slc35c1	-0.670557	9.27997e-09	1	67169	SLC35C1
ENSMUSG00000049583	Grm5	-0.669848	3.59165e-06	1	-94197	GRM5
ENSMUSG00000034730	Bai1	-0.668928	1.19287e-06	1	18824	BAI1
ENSMUSG00000036158	Prickle1	-0.668767	1.6039e-07	1	32127	PRICKLE1
ENSMUSG00000055675	Kbtbd11	-0.667332	4.92064e-09	4	-6107	KBTBD11
ENSMUSG00000038046	Rnmtl1	-0.667321	3.04615e-15	2	41297	RNMTL1
ENSMUSG00000022840	Adcy5	-0.66725	1.38837e-10	4	45725	ADCY5
ENSMUSG00000052852	Reep1	-0.666362	1.84917e-20	1	49725	REEP1
ENSMUSG00000053198	Prx	-0.666159	1.7068e-05	4	-8748	PRX
ENSMUSG00000030029	Lrig1	-0.666027	5.14194e-25	6	7817	LRIG1
ENSMUSG00000029563	Foxp2	-0.665827	3.11858e-05	2	78	FOXP2
ENSMUSG00000021228	Acot3	-0.665545	0.00494586	3	-40523	ACOT2;ACOT1
ENSMUSG00000026404	Ddx59	-0.665098	1.1701e-06	1	23568	DDX59
ENSMUSG00000037216	Lipt1	-0.664719	8.54827e-06	2	17947	LIPT1
ENSMUSG00000031837	Necab2	-0.66469	4.00939e-09	1	-6497	NECAB2
ENSMUSG00000034245	Hdac11	-0.664521	3.98982e-11	4	-400	HDAC11
ENSMUSG00000030051	Aplf	-0.664232	3.14752e-08	2	50645	APLF
ENSMUSG00000087488	Gm16990	-0.662565	0.00255739	5	-29	NA
ENSMUSG00000050627	Gpd1l	-0.66221	9.61656e-29	2	2971	GPD1L
ENSMUSG00000022881	Rfc4	-0.661841	1.50073e-06	1	110	RFC4
ENSMUSG00000030678	Maz	-0.661567	9.39756e-20	1	-77670	MAZ
ENSMUSG00000033059	Pygb	-0.660776	1.2048e-14	1	-50729	PYGB
ENSMUSG00000056708	Ier5	-0.660214	3.65647e-09	1	-23144	IER5
ENSMUSG00000002985	Apoe	-0.658637	2.15068e-06	1	97580	APOE
ENSMUSG00000020886	Dlg4	-0.658407	2.51185e-25	3	2532	DLG4
ENSMUSG00000044716	Dok7	-0.65764	0.000224842	3	-1495	DOK7
ENSMUSG00000023191	Leprel2	-0.657281	2.53213e-14	5	3385	LEPREL2
ENSMUSG00000027206	Cops2	-0.656838	2.89787e-14	1	76218	COPS2
ENSMUSG00000036766	Dner	-0.656256	6.40683e-15	1	1244	DNER
ENSMUSG00000071176	Arhgef10	-0.652599	2.92486e-05	5	1934	ARHGEF10
ENSMUSG00000034673	Pbx2	-0.651155	3.50154e-14	1	45789	PBX2
ENSMUSG00000055612	Cdca7	-0.650965	1.39958e-11	1	-82	CDCA7
ENSMUSG00000000325	Arvcf	-0.650734	1.37297e-14	5	-106	ARVCF
ENSMUSG00000039542	Ncam1	-0.649925	5.67895e-06	2	5066	NCAM1
ENSMUSG00000039206	Daglb	-0.647848	9.47759e-19	1	14676	DAGLB
ENSMUSG00000053838	Nudcd3	-0.647595	1.07886e-30	2	-92	NUDCD3
ENSMUSG00000039158	Akna	-0.646262	7.30895e-05	4	-80	AKNA
ENSMUSG00000044647	Csrnp3	-0.643356	1.31077e-07	1	-27171	CSRNP3
ENSMUSG00000032267	Usp28	-0.643117	4.6703e-12	3	-68673	USP28
ENSMUSG00000054939	Zfp174	-0.641853	0.00161096	2	-4098	ZNF174
ENSMUSG00000036661	Dennd3	-0.641816	0.00106292	7	-45760	DENND3
ENSMUSG00000042700	Sipa1l1	-0.641636	0.000254168	3	-24999	SIPA1L1
ENSMUSG00000028152	Tspan5	-0.64059	1.41656e-29	4	-1983	TSPAN5
ENSMUSG00000014444	Fam38a	-0.640579	0.00922652	1	-88791	PIEZO1
ENSMUSG00000068154	Insm1	-0.639423	2.66167e-05	5	35254	INSM1
ENSMUSG00000028089	Chd1l	-0.638375	1.1871e-15	1	79	CHD1L
ENSMUSG00000038451	Spsb2	-0.638248	3.11066e-06	4	-10	SPSB2
ENSMUSG00000041945	Mfsd9	-0.638	1.97335e-06	1	-49995	MFSD9
ENSMUSG00000017167	Cntnap1	-0.637915	3.47939e-05	5	13911	CNTNAP1
ENSMUSG00000024613	Tcof1	-0.637078	0.000663731	7	-14253	TCOF1
ENSMUSG00000020228	Helb	-0.636934	1.93978e-10	1	62737	HELB
ENSMUSG00000041482	Fam38b	-0.636842	0.000383446	2	19375	PIEZO2
ENSMUSG00000003355	Fkbp11	-0.636772	0.00180163	3	-15834	FKBP11
ENSMUSG00000070576	Mn1	-0.636473	0.00155689	1	-48625	MN1
ENSMUSG00000024065	Ehd3	-0.6361	2.9195e-05	1	6724	EHD3
ENSMUSG00000029070	Mxra8	-0.635584	6.70443e-14	2	51752	MXRA8
ENSMUSG00000018740	Slc25a35	-0.63453	0.00919811	6	19382	SLC25A35
ENSMUSG00000022673	Mcm4	-0.63419	3.32833e-15	1	-86496	MCM4
ENSMUSG00000003541	Ier3	-0.634033	9.31771e-06	5	-37435	IER3
ENSMUSG00000048012	Zfp473	-0.633623	0.000145197	2	46804	ZNF473
ENSMUSG00000062444	Ap3b2	-0.63267	2.11855e-06	1	145	AP3B2
ENSMUSG00000049811	Fam161a	-0.632024	0.00962283	1	-316	FAM161A
ENSMUSG00000027173	Depdc7	-0.631992	8.93582e-06	1	-74257	DEPDC7
ENSMUSG00000019055	Plod1	-0.631362	3.37472e-37	2	-3432	PLOD1
ENSMUSG00000035456	Prdm8	-0.631119	8.66843e-05	1	-14482	PRDM8
ENSMUSG00000028517	Ppap2b	-0.631065	4.27414e-20	2	12655	PPAP2B
ENSMUSG00000074358	Ccdc61	-0.630927	6.86362e-18	3	-13619	CCDC61
ENSMUSG00000026587	Astn1	-0.630681	1.12561e-06	2	-5151	ASTN1
ENSMUSG00000030409	Dmpk	-0.630321	3.31768e-10	1	1755	DMPK
ENSMUSG00000022359	Wdyhv1	-0.630247	0.000105791	3	193	WDYHV1
ENSMUSG00000036644	Tbc1d9b	-0.630075	1.39869e-05	1	91897	TBC1D9B
ENSMUSG00000026466	Tor1aip1	-0.630012	4.20269e-27	1	-35	TOR1AIP1
ENSMUSG00000029408	Abcb9	-0.629927	1.09148e-11	8	-125	ABCB9
ENSMUSG00000038175	Mylip	-0.629705	0.000166854	2	76434	MYLIP
ENSMUSG00000031608	Galnt7	-0.629473	4.50486e-08	2	-41504	GALNT7
ENSMUSG00000040688	Tbl3	-0.629046	3.07571e-19	1	69983	TBL3
ENSMUSG00000023259	Slc26a6	-0.628981	0.000134935	2	469	SLC26A6
ENSMUSG00000022528	Hes1	-0.628254	5.53558e-05	2	-55291	HES1
ENSMUSG00000002107	Celf2	-0.627933	1.27276e-09	2	-140	CELF2
ENSMUSG00000021221	Dpf3	-0.627866	4.24258e-06	2	16527	DPF3
ENSMUSG00000005360	Slc1a3	-0.627214	6.90315e-11	9	2905	SLC1A3
ENSMUSG00000058152	Chsy3	-0.625238	2.25181e-05	1	-26353	CHSY3
ENSMUSG00000053293	Pom121	-0.624933	0.00177719	2	-66192	POM121C;POM121
ENSMUSG00000063681	Crb1	-0.624856	8.48254e-05	3	-9116	CRB1
ENSMUSG00000058145	Adamts17	-0.624318	0.00239241	2	3433	ADAMTS17
ENSMUSG00000026626	Ppp2r5a	-0.624104	1.61033e-10	1	97304	PPP2R5A
ENSMUSG00000075706	Gpx4	-0.623751	7.15667e-11	3	1493	GPX4
ENSMUSG00000083974	Gm16053	-0.62323	0.00257488	2	-14381	NA
ENSMUSG00000042331	Specc1	-0.622899	4.97986e-08	1	-7420	SPECC1
ENSMUSG00000038618	Rassf7	-0.621469	0.00606248	2	5469	RASSF7
ENSMUSG00000017499	Cdc6	-0.621396	4.05075e-05	3	5439	CDC6
ENSMUSG00000020471	Pold2	-0.621064	1.15989e-13	4	-1856	POLD2
ENSMUSG00000031928	Mre11a	-0.620974	2.99442e-23	1	42628	MRE11A
ENSMUSG00000002233	Rhoc	-0.620279	1.01453e-11	1	-80321	RHOC
ENSMUSG00000045007	Tubg2	-0.62003	1.34761e-06	5	-6230	TUBG2
ENSMUSG00000028278	Rragd	-0.619687	8.72741e-26	2	-76213	RRAGD
ENSMUSG00000070939	Tgfbrap1	-0.619376	7.1359e-06	2	190	TGFBRAP1
ENSMUSG00000020638	Cmpk2	-0.61901	0.000887799	7	9311	CMPK2
ENSMUSG00000087213	2810408I11Rik	-0.618393	0.000169225	1	72833	NA
ENSMUSG00000031077	Fadd	-0.618086	1.19068e-14	2	780	FADD
ENSMUSG00000021248	Tmed10	-0.617806	4.89478e-21	4	8349	TMED10
ENSMUSG00000008855	Hdac5	-0.61657	1.41865e-16	2	-7194	HDAC5
ENSMUSG00000051444	Bbs12	-0.616552	3.62272e-07	1	89868	BBS12
ENSMUSG00000058690	Gcap14	-0.615669	1.58519e-06	3	-34782	CCSER2
ENSMUSG00000066687	Zbtb16	-0.615338	0.008463	3	-68019	ZBTB16
ENSMUSG00000062785	Kcnc3	-0.614728	0.000210233	1	80296	KCNC3
ENSMUSG00000020677	Ddx52	-0.61471	2.53075e-38	1	97381	DDX52
ENSMUSG00000046314	Stxbp6	-0.614656	6.10549e-17	1	86878	STXBP6
ENSMUSG00000030022	Adamts9	-0.614376	9.42589e-08	2	1996	ADAMTS9
ENSMUSG00000039095	En2	-0.613707	0.00523751	1	-93649	EN2
ENSMUSG00000022505	Emp2	-0.613558	0.00295236	1	-55719	EMP2
ENSMUSG00000029521	Chek2	-0.612767	3.10014e-16	1	58292	CHEK2
ENSMUSG00000031431	Tsc22d3	-0.612584	7.50777e-06	1	21715	TSC22D3
ENSMUSG00000021476	Habp4	-0.612471	3.02154e-06	1	-9520	HABP4
ENSMUSG00000033149	Phldb2	-0.612358	8.6149e-14	2	4515	PHLDB2
ENSMUSG00000026821	Ralgds	-0.612294	4.72143e-10	4	1304	RALGDS
ENSMUSG00000042734	Ttc9	-0.612217	7.11386e-10	2	11280	TTC9
ENSMUSG00000038910	Plcl2	-0.611162	2.5829e-15	1	16536	PLCL2
ENSMUSG00000025403	Shmt2	-0.609861	4.94356e-14	3	10402	SHMT2
ENSMUSG00000073468	Sft2d1	-0.608397	2.39515e-10	5	15504	SFT2D1
ENSMUSG00000028354	Fmn2	-0.608345	2.6423e-06	1	111	FMN2
ENSMUSG00000029022	Miip	-0.607601	2.1716e-10	1	-71383	MIIP
ENSMUSG00000026648	Dclre1c	-0.607435	4.48901e-06	2	-165	DCLRE1C
ENSMUSG00000034664	Itga2b	-0.607053	0.00449701	1	25856	ITGA2B
ENSMUSG00000014980	Tsen15	-0.607017	3.27009e-05	2	-14198	TSEN15
ENSMUSG00000030519	Apba2	-0.605722	7.7511e-12	5	-409	APBA2
ENSMUSG00000033313	Fbxl8	-0.605654	0.000784382	1	-39411	FBXL8
ENSMUSG00000035078	Mtmr9	-0.605541	0.00139379	1	83000	MTMR9
ENSMUSG00000020024	Ccdc41	-0.60553	1.97332e-16	1	21092	CCDC41
ENSMUSG00000029844	Hoxa1	-0.60546	0.000115031	8	-213	HOXA1
ENSMUSG00000053730	Tmem39b	-0.605304	4.62535e-10	2	-5830	TMEM39B
ENSMUSG00000049881	2810025M15Rik	-0.605244	4.69206e-06	3	13899	NA
ENSMUSG00000002908	Kcnn1	-0.604843	7.3398e-06	1	82931	KCNN1
ENSMUSG00000083649	Rasl2-9-ps	-0.604617	1.08795e-05	1	74366	NA
ENSMUSG00000053226	Dand5	-0.604248	0.0010138	5	11649	DAND5
ENSMUSG00000027495	2010011I20Rik	-0.60328	1.43916e-05	1	3119	FAM210B
ENSMUSG00000037148	Arhgap10	-0.603212	2.57126e-10	1	-92763	ARHGAP10
ENSMUSG00000068373	D430041D05Rik	-0.603024	0.00288574	3	5582	KIAA1549L
ENSMUSG00000024534	Sncaip	-0.602745	3.0495e-14	2	2085	SNCAIP
ENSMUSG00000019699	Akt3	-0.602737	1.0071e-08	3	73167	AKT3
ENSMUSG00000005672	Kit	-0.602577	1.58102e-09	1	954	KIT
ENSMUSG00000030172	Erc1	-0.602346	0.00142149	1	-16653	ERC1
ENSMUSG00000023032	Slc4a8	-0.602237	3.62542e-06	1	95732	SLC4A8
ENSMUSG00000050965	Prkca	-0.601664	2.69725e-08	5	-8256	PRKCA
ENSMUSG00000034765	Dusp5	-0.601336	1.00374e-06	1	-26022	DUSP5
ENSMUSG00000026604	Ptpn14	-0.600791	0.00612611	4	-15447	PTPN14
ENSMUSG00000052698	Tln2	-0.600536	0.00357749	2	22208	TLN2
ENSMUSG00000009614	Sardh	-0.599931	7.28972e-17	3	-53241	SARDH
ENSMUSG00000024963	Dnajc4	-0.599852	9.69276e-05	3	12464	DNAJC4
ENSMUSG00000005370	Msh6	-0.599435	2.22567e-10	1	-97502	MSH6
ENSMUSG00000022960	Donson	-0.599198	6.72085e-08	2	74437	DONSON
ENSMUSG00000024109	Nrxn1	-0.598986	4.54075e-06	2	-66663	NRXN1
ENSMUSG00000070509	Rgma	-0.597594	9.26469e-07	3	-59	RGMA
ENSMUSG00000037031	Tspan15	-0.595452	1.93063e-08	1	-89538	TSPAN15
ENSMUSG00000029446	Psph	-0.594821	2.01041e-09	1	9075	PSPH
ENSMUSG00000039704	Lmbrd2	-0.594391	0.00674218	1	-5223	LMBRD2
ENSMUSG00000025246	Tbl1x	-0.593301	4.04024e-08	1	-77402	TBL1Y
ENSMUSG00000043019	Edem3	-0.592183	7.06656e-05	1	-69514	EDEM3
ENSMUSG00000008226	Scrn3	-0.591852	2.73168e-08	1	-98289	SCRN3
ENSMUSG00000042364	Snx18	-0.591325	4.28602e-10	1	31064	SNX18
ENSMUSG00000000127	Fer	-0.590587	4.77985e-07	1	-6372	FER
ENSMUSG00000052544	St6galnac3	-0.590223	0.00743177	1	-392	ST6GALNAC3
ENSMUSG00000021010	Npas3	-0.590105	1.23783e-07	1	44124	NPAS3
ENSMUSG00000060216	Arrb2	-0.589731	1.65184e-06	1	13695	ARRB2
ENSMUSG00000063275	Ptpla	-0.589415	8.27801e-05	1	-17924	PTPLA
ENSMUSG00000046668	Cxxc5	-0.588833	5.64494e-08	6	19924	CXXC5
ENSMUSG00000025577	Cbx2	-0.588783	1.39667e-05	2	29534	CBX2
ENSMUSG00000052684	Jun	-0.588594	2.15204e-06	2	-1418	JUN
ENSMUSG00000024222	Fkbp5	-0.588163	3.34107e-06	1	39909	FKBP5
ENSMUSG00000028519	Dab1	-0.587133	6.33218e-12	1	31988	DAB1
ENSMUSG00000033597	Caskin1	-0.587118	3.44924e-05	4	-13956	CASKIN1
ENSMUSG00000026355	Mcm6	-0.585922	4.18203e-10	1	-45612	MCM6
ENSMUSG00000020766	Galk1	-0.585726	9.13399e-15	2	56	GALK1
ENSMUSG00000076437	2700094K13Rik	-0.585614	1.08656e-06	1	34962	C11orf31
ENSMUSG00000047221	Fam185a	-0.585003	3.48287e-05	2	6332	FAM185A
ENSMUSG00000085917	Gm15899	0.585143	7.44073e-07	4	18443	NA
ENSMUSG00000061665	Cd2ap	0.586212	4.36894e-12	1	-338	CD2AP
ENSMUSG00000005312	Ubqln1	0.586255	1.2963e-37	1	56854	UBQLN1
ENSMUSG00000091454	Dynlt1b	0.586259	1.58057e-08	2	-30170	NA
ENSMUSG00000035621	Midn	0.586402	2.70618e-15	5	4351	MIDN
ENSMUSG00000022621	Rabl2	0.586472	3.51521e-09	1	-1	RABL2B;RABL2A
ENSMUSG00000042032	Mat2b	0.586815	1.10234e-12	1	-811	MAT2B
ENSMUSG00000030403	Vasp	0.586982	2.30445e-13	3	-19663	VASP
ENSMUSG00000032363	Adamts7	0.587562	4.42214e-06	1	-9	ADAMTS7
ENSMUSG00000028636	Ppcs	0.587901	2.8564e-07	2	-38599	PPCS
ENSMUSG00000026566	Mpzl1	0.588946	7.06246e-19	2	-8630	MPZL1
ENSMUSG00000022762	Ncam2	0.590915	6.69537e-07	1	84768	NCAM2
ENSMUSG00000063882	Uqcrh	0.59093	5.49013e-06	1	16414	UQCRH
ENSMUSG00000040717	Il17rd	0.591489	0.000253698	3	-818	IL17RD
ENSMUSG00000029767	Calu	0.591748	6.38144e-77	2	62422	CALU
ENSMUSG00000029333	Rasgef1b	0.591842	0.0022914	1	15453	RASGEF1B
ENSMUSG00000046010	Zfp830	0.592652	1.9887e-16	5	-419	ZNF830
ENSMUSG00000001229	Dpp9	0.592964	4.63062e-07	3	92	DPP9
ENSMUSG00000022427	Tomm22	0.593202	9.62737e-10	1	16978	TOMM22
ENSMUSG00000031539	Ap3m2	0.593835	6.10243e-07	3	-2525	AP3M2
ENSMUSG00000031839	Hsbp1	0.593972	1.09841e-09	1	95684	HSBP1
ENSMUSG00000018481	Appbp2	0.594103	8.84988e-10	1	-77834	APPBP2
ENSMUSG00000038400	Pmepa1	0.594179	1.14832e-08	1	18404	PMEPA1
ENSMUSG00000087260	Hbxip	0.594436	4.72161e-08	1	70284	LAMTOR5
ENSMUSG00000059474	Mbtd1	0.594547	2.18464e-11	2	42899	MBTD1
ENSMUSG00000027287	Snap23	0.595037	3.73829e-19	2	-27694	SNAP23
ENSMUSG00000068040	Tm9sf4	0.59513	1.01198e-07	1	-20825	TM9SF4
ENSMUSG00000066721	Zfp575	0.595423	2.29439e-08	2	-13602	ZNF575
ENSMUSG00000024218	Taf11	0.595438	5.35119e-13	2	-36803	TAF11
ENSMUSG00000001288	Rarg	0.595706	3.75306e-06	2	-1441	RARG
ENSMUSG00000039990	2700050L05Rik	0.59636	6.46668e-09	1	98768	EDRF1
ENSMUSG00000000399	Ndufa9	0.596541	6.56087e-09	1	-90419	NDUFA9
ENSMUSG00000028619	2210012G02Rik	0.59677	1.8277e-09	3	-70602	TCEANC2
ENSMUSG00000032374	Plod2	0.596907	9.98781e-22	1	26022	PLOD2
ENSMUSG00000032299	Commd4	0.596937	1.37202e-05	1	9868	COMMD4
ENSMUSG00000035863	Palm	0.597525	2.76646e-24	2	113	PALM
ENSMUSG00000045098	Suv420h1	0.59753	5.59024e-12	2	-85961	SUV420H1
ENSMUSG00000020803	Txndc17	0.597606	2.1753e-09	3	18993	TXNDC17
ENSMUSG00000024456	Diap1	0.597642	2.42001e-30	4	3612	DIAPH1
ENSMUSG00000019795	Pcmt1	0.598176	1.32625e-18	2	43757	PCMT1
ENSMUSG00000020152	Actr2	0.598699	2.02902e-51	1	69421	ACTR2
ENSMUSG00000004661	Arid3b	0.598868	0.00353388	2	2712	ARID3B
ENSMUSG00000067833	2900097C17Rik	0.598964	0.000174076	1	-8586	NA
ENSMUSG00000030770	Parva	0.599479	3.65173e-25	1	-36709	PARVA
ENSMUSG00000078716	Tmem8b	0.59983	8.27941e-07	1	-12229	TMEM8B
ENSMUSG00000006050	Sra1	0.600059	3.31135e-10	1	4269	SRA1
ENSMUSG00000042622	Maff	0.601022	6.81322e-12	4	-12063	MAFF
ENSMUSG00000018858	Ict1	0.601627	1.00602e-09	3	2730	ICT1
ENSMUSG00000020037	Rfx4	0.601764	1.74259e-16	6	14612	RFX4
ENSMUSG00000036622	Atp13a2	0.601925	4.48886e-11	2	-56941	ATP13A2
ENSMUSG00000039130	Zc3hc1	0.602178	6.53556e-23	2	72428	ZC3HC1
ENSMUSG00000039662	Icmt	0.602687	8.00709e-09	1	-29447	ICMT
ENSMUSG00000039328	Rnf122	0.603106	7.09682e-15	3	9640	RNF122
ENSMUSG00000078813	Leng1	0.603147	9.28892e-07	1	-27912	LENG1
ENSMUSG00000032599	Ip6k2	0.603474	1.02469e-15	1	58375	IP6K2
ENSMUSG00000000743	Chmp1a	0.603523	9.15203e-23	1	74271	CHMP1A
ENSMUSG00000087119	Atg4a-ps	0.603834	0.000145197	3	-70434	NA
ENSMUSG00000051427	Ccdc157	0.603968	2.84878e-08	2	-32040	CCDC157
ENSMUSG00000021192	Golga5	0.604134	1.99967e-23	3	29030	GOLGA5
ENSMUSG00000024799	Tm7sf2	0.604401	5.53249e-07	2	20831	TM7SF2
ENSMUSG00000012422	Tmem167	0.604581	2.19655e-14	1	46715	TMEM167A
ENSMUSG00000026074	Map4k4	0.605072	8.29761e-08	6	8150	MAP4K4
ENSMUSG00000024772	Ehd1	0.605685	2.29135e-31	1	-140	EHD1
ENSMUSG00000029629	Phf14	0.605913	1.82591e-23	1	101	PHF14
ENSMUSG00000041815	Poldip3	0.606472	2.66986e-13	3	64761	POLDIP3
ENSMUSG00000005986	Ankrd13d	0.606472	2.16587e-05	1	-51051	ANKRD13D
ENSMUSG00000053574	4930563E22Rik	0.606525	5.11463e-05	3	11436	NA
ENSMUSG00000005936	Kctd20	0.60701	1.12728e-21	3	-21097	KCTD20
ENSMUSG00000058407	Txndc9	0.608117	2.78002e-13	2	-714	TXNDC9
ENSMUSG00000026213	Stk11ip	0.608785	9.67515e-08	1	-62048	STK11IP
ENSMUSG00000032127	Vps11	0.609253	2.12623e-13	1	-17716	VPS11
ENSMUSG00000044712	Slc38a6	0.610283	8.28526e-22	7	3	SLC38A6
ENSMUSG00000022552	Sharpin	0.610537	2.25698e-14	1	88	SHARPIN
ENSMUSG00000013523	Bcas1	0.610628	2.23629e-15	1	41838	BCAS1
ENSMUSG00000013921	Clip3	0.610937	2.47165e-08	2	-1823	CLIP3
ENSMUSG00000074781	Ube2n	0.611175	6.60164e-14	1	-98230	UBE2N
ENSMUSG00000032633	Flcn	0.61151	7.96376e-13	1	-90245	FLCN
ENSMUSG00000046032	Snx12	0.611738	5.48672e-18	1	-38260	SNX12
ENSMUSG00000031904	Slc7a6	0.612017	1.06368e-30	1	-18635	SLC7A6
ENSMUSG00000058360	Gm10040	0.612094	0.000598299	1	-56180	NA
ENSMUSG00000032316	Clk3	0.612663	2.7957e-26	2	-65664	CLK3
ENSMUSG00000030061	Uba3	0.61278	5.20076e-09	3	-54486	UBA3
ENSMUSG00000022885	St6gal1	0.613097	5.10861e-10	2	1211	ST6GAL1
ENSMUSG00000019132	BC005537	0.61358	9.53874e-40	1	87779	C6orf62
ENSMUSG00000000056	Narf	0.613818	7.9162e-08	1	81	NARF
ENSMUSG00000059316	Slc27a4	0.61435	2.91205e-18	3	13530	SLC27A4
ENSMUSG00000090847	Gm17672	0.614541	3.97454e-10	1	-99711	NA
ENSMUSG00000048644	Ctxn1	0.614821	3.56768e-08	1	66773	CTXN1
ENSMUSG00000037606	Osbpl5	0.615122	2.27913e-05	2	-6712	OSBPL5
ENSMUSG00000056870	Gulp1	0.615418	2.52673e-19	2	32725	GULP1
ENSMUSG00000025408	Ddit3	0.616836	0.000287677	1	-1290	DDIT3
ENSMUSG00000031622	Sin3b	0.617173	3.97635e-24	1	-76737	SIN3B
ENSMUSG00000037235	Mxd4	0.617352	2.75089e-17	2	-62440	MXD4
ENSMUSG00000050786	Ccdc126	0.61751	0.00346334	1	-134	CCDC126
ENSMUSG00000017428	Psmd11	0.618363	2.38529e-34	6	41646	PSMD11
ENSMUSG00000025402	Nab2	0.618658	2.46564e-11	2	310	NAB2
ENSMUSG00000038524	Fchsd1	0.619151	3.16418e-05	1	80226	FCHSD1
ENSMUSG00000025138	Sirt7	0.619602	8.9132e-20	1	-47801	SIRT7
ENSMUSG00000022772	Senp5	0.621984	0.00119146	1	55888	SENP5
ENSMUSG00000039456	Morc3	0.622136	2.24285e-14	1	-23979	MORC3
ENSMUSG00000026171	Rnf25	0.622474	1.06538e-16	3	50514	RNF25
ENSMUSG00000036534	Slc38a7	0.622556	2.90845e-10	1	-34226	SLC38A7
ENSMUSG00000056943	Gm10015	0.622928	7.72584e-08	1	-22464	NA
ENSMUSG00000034111	Tmed8	0.623253	1.73965e-06	2	-81	TMED8
ENSMUSG00000009630	Ppp2cb	0.623408	1.6037e-10	1	26504	PPP2CB
ENSMUSG00000027522	Stx16	0.62375	1.34218e-33	2	-215	NA
ENSMUSG00000051007	Pddc1	0.624061	5.27755e-08	1	-62282	PDDC1
ENSMUSG00000032952	Ap4b1	0.624596	1.22539e-11	3	-71202	AP4B1
ENSMUSG00000028657	Ppt1	0.625059	5.28358e-32	1	55065	PPT1
ENSMUSG00000041881	Ndufa7	0.625936	2.62903e-10	2	-40958	NDUFA7;NDUFA7
ENSMUSG00000051255	Gm6563	0.626082	0.000635771	2	12924	SARNP
ENSMUSG00000020483	Dynll2	0.626168	1.13289e-32	1	-99520	DYNLL2
ENSMUSG00000081404	Gm15694	0.62691	0.0062084	1	54171	NA
ENSMUSG00000038253	Hoxa5	0.627	8.63382e-11	3	39434	HOXA5
ENSMUSG00000025730	Rab40c	0.627122	2.62985e-16	1	37966	RAB40C
ENSMUSG00000050628	Fam100b	0.627622	3.08366e-14	1	67030	UBALD2
ENSMUSG00000045854	Lyrm2	0.627892	9.90362e-13	1	89249	LYRM2
ENSMUSG00000081021	Gm11964	0.628365	4.69058e-05	1	57830	NA
ENSMUSG00000041112	Elmo1	0.628408	1.15858e-06	5	-18478	ELMO1
ENSMUSG00000090610	Gm3571	0.62844	5.44494e-09	3	5226	NA
ENSMUSG00000091663	Gm2783	0.628566	9.65281e-14	1	31416	NA
ENSMUSG00000081352	Gm12389	0.6287	9.81442e-05	1	52587	NA
ENSMUSG00000060992	Copz1	0.628944	9.7132e-12	7	-192	COPZ1
ENSMUSG00000033629	Ptplad1	0.629321	1.95874e-31	4	65165	PTPLAD1
ENSMUSG00000024150	Mcfd2	0.630005	2.41887e-22	1	-95332	MCFD2
ENSMUSG00000038733	Wdr26	0.630109	7.25154e-19	1	-44467	WDR26
ENSMUSG00000078297	Gm3150	0.63037	0.000607541	1	74238	NA
ENSMUSG00000029426	Scarb2	0.631767	2.93719e-22	3	6708	SCARB2
ENSMUSG00000053769	Lysmd1	0.632035	2.44326e-10	2	-8918	LYSMD1
ENSMUSG00000053841	Txlna	0.632848	4.31549e-10	2	-61603	TXLNA
ENSMUSG00000038510	Rpf2	0.632903	1.00426e-06	1	-55423	RPF2
ENSMUSG00000070283	Ndufaf3	0.633496	1.5672e-06	2	118	NDUFAF3
ENSMUSG00000021559	Dapk1	0.633932	0.000181581	1	12255	DAPK1
ENSMUSG00000026121	Sema4c	0.635104	2.34254e-28	5	-21907	SEMA4C
ENSMUSG00000045886	Gm9803	0.635704	4.01697e-08	1	95060	PAM16
ENSMUSG00000041035	Dpcd	0.636811	8.4211e-10	2	-320	DPCD
ENSMUSG00000020455	Trim11	0.638042	1.16807e-21	1	-23209	TRIM11
ENSMUSG00000071379	Hpcal1	0.638817	1.47497e-11	2	56141	HPCAL1
ENSMUSG00000013646	Sh3bp5l	0.638996	9.10908e-30	1	-28272	SH3BP5L
ENSMUSG00000061689	Dlgap4	0.639293	6.5282e-22	4	-28508	DLGAP4
ENSMUSG00000028795	Ccdc28b	0.63968	4.92489e-16	2	-78721	CCDC28B
ENSMUSG00000030330	Ing4	0.639778	1.01126e-07	1	24254	ING4
ENSMUSG00000051853	Arf3	0.640284	4.92004e-53	3	580	ARF3
ENSMUSG00000056895	Hist3h2ba	0.640809	0.0024024	1	5973	HIST3H2BB
ENSMUSG00000062590	Armc9	0.641492	6.43629e-20	2	50025	ARMC9
ENSMUSG00000025510	Cd151	0.642559	7.89146e-26	1	7630	CD151
ENSMUSG00000084331	Gm8163	0.643731	1.24345e-06	1	-98300	NA
ENSMUSG00000027829	Ccnl1	0.644015	1.11762e-29	2	-16802	CCNL1
ENSMUSG00000002031	Ift46	0.644144	6.7094e-24	3	-34005	IFT46
ENSMUSG00000028447	Dctn3	0.644713	9.33435e-08	1	15704	DCTN3
ENSMUSG00000042380	BC003266	0.645305	4.91791e-10	2	-16288	SMIM12
ENSMUSG00000055632	Hmcn2	0.646081	0.00287293	3	2915	HMCN2
ENSMUSG00000014773	Dll1	0.646135	7.20858e-06	2	-162	DLL1
ENSMUSG00000082321	Gm14253	0.646164	4.63129e-05	1	-53575	NA
ENSMUSG00000022629	Kif21a	0.647372	1.65141e-06	5	-6310	KIF21A
ENSMUSG00000048234	Rnf149	0.647704	4.26957e-27	1	80355	RNF149
ENSMUSG00000057219	Armc7	0.649011	3.59883e-05	4	34473	ARMC7
ENSMUSG00000031751	Amfr	0.649038	3.57066e-45	1	55831	AMFR
ENSMUSG00000010045	Tmem115	0.649624	4.65714e-28	4	13177	TMEM115
ENSMUSG00000078974	Sec61g	0.65092	8.40775e-09	3	-26500	SEC61G
ENSMUSG00000044709	Gemin7	0.651168	6.61649e-12	1	-26844	GEMIN7
ENSMUSG00000032120	C2cd2l	0.651403	6.68723e-11	1	-59104	C2CD2L
ENSMUSG00000020946	Gosr2	0.651421	9.75328e-36	2	26	GOSR2;RP11-156P1.2
ENSMUSG00000033721	Vav3	0.651593	5.66905e-34	6	-5725	VAV3
ENSMUSG00000038160	Atg5	0.651669	9.96748e-17	1	-30899	ATG5
ENSMUSG00000044982	Sft2d3	0.652132	5.54487e-10	1	687	SFT2D3
ENSMUSG00000026750	Psmb7	0.652456	1.69278e-08	1	-14481	PSMB7
ENSMUSG00000022558	Heatr7a	0.652846	4.81374e-09	3	9394	MROH1
ENSMUSG00000029068	Ccnl2	0.653231	7.79792e-13	2	81178	CCNL2
ENSMUSG00000022999	Lmbr1l	0.653563	1.74697e-09	8	-17306	LMBR1L
ENSMUSG00000026728	Vim	0.653949	3.1593e-13	1	-29481	VIM
ENSMUSG00000002504	Slc9a3r2	0.654679	9.17824e-07	3	12433	SLC9A3R2
ENSMUSG00000039234	Sec24d	0.655293	5.94106e-09	1	61853	SEC24D
ENSMUSG00000037438	Gm9763	0.655808	2.51887e-06	3	-74636	NA
ENSMUSG00000028937	Acot7	0.655957	1.01226e-19	1	67912	ACOT7
ENSMUSG00000042903	Foxo4	0.655967	7.71947e-20	1	6003	FOXO4
ENSMUSG00000026273	Mterfd2	0.656697	1.01466e-15	4	75362	MTERFD2
ENSMUSG00000051510	Mafg	0.657496	8.68951e-16	1	-39441	MAFG
ENSMUSG00000021501	Caml	0.658077	5.92052e-15	1	64666	CAMLG
ENSMUSG00000029992	Gfpt1	0.658267	1.0407e-11	1	-1597	GFPT1
ENSMUSG00000053333	Dis3l2	0.659129	3.91085e-16	1	39217	DIS3L2
ENSMUSG00000003464	Pex19	0.659446	4.42326e-29	3	-178	PEX19
ENSMUSG00000039016	Timm8b	0.660448	1.26908e-11	1	-49120	TIMM8B
ENSMUSG00000027012	Dync1i2	0.660842	1.29339e-23	2	10780	DYNC1I2
ENSMUSG00000009907	Vps4b	0.660993	1.60156e-24	2	68054	VPS4B
ENSMUSG00000032383	Ppib	0.662084	2.12035e-18	1	18545	PPIB
ENSMUSG00000036019	Tmtc2	0.66367	1.19783e-11	3	-873	TMTC2
ENSMUSG00000060671	Atp8b2	0.663893	3.56697e-07	2	75654	ATP8B2
ENSMUSG00000039656	Rxrb	0.664203	1.06431e-21	3	-5894	RXRB
ENSMUSG00000039294	BC017643	0.66469	1.9221e-20	1	-8011	C17orf62
ENSMUSG00000019461	Plscr3	0.665395	4.67724e-30	3	56	TMEM256-PLSCR3
ENSMUSG00000046841	Ckap4	0.665424	2.56529e-34	1	93305	CKAP4
ENSMUSG00000003444	Med29	0.665716	4.89697e-13	1	90373	MED29
ENSMUSG00000025873	Faf2	0.666522	9.01145e-19	1	36223	FAF2
ENSMUSG00000089862	Gm16039	0.6668	1.65317e-06	3	27445	NA
ENSMUSG00000046269	Usp27x	0.667233	4.21652e-06	1	-53189	USP27X
ENSMUSG00000024826	Dpf2	0.66742	9.74634e-25	4	53066	DPF2
ENSMUSG00000023846	Riok2	0.668492	3.08333e-24	1	35227	RIOK2
ENSMUSG00000020311	Erlec1	0.668707	1.70354e-12	1	-32024	ERLEC1
ENSMUSG00000021660	Btf3	0.668845	2.91486e-09	1	-41645	BTF3
ENSMUSG00000034064	Poglut1	0.669727	9.45548e-43	1	-12525	POGLUT1
ENSMUSG00000015474	Ppt2	0.669888	9.24419e-17	1	-12738	PPT2
ENSMUSG00000078923	Ube2v1	0.671191	0.0049844	4	-126	UBE2V1
ENSMUSG00000027130	Slc12a6	0.671545	2.34397e-06	1	-55460	SLC12A6
ENSMUSG00000081151	Gm11448	0.671816	3.98201e-06	1	52421	NA
ENSMUSG00000016559	H3f3b	0.672183	1.09845e-07	2	11810	H3F3C
ENSMUSG00000022466	Rpap3	0.672406	2.5975e-12	4	33416	RPAP3
ENSMUSG00000039461	Tcta	0.672692	2.6862e-07	2	9475	TCTA
ENSMUSG00000021832	Psmc6	0.673827	3.75786e-10	1	-4145	PSMC6
ENSMUSG00000022404	Slc25a17	0.673986	8.47458e-28	2	69442	SLC25A17
ENSMUSG00000017760	Ctsa	0.674617	2.76439e-26	1	25090	CTSA
ENSMUSG00000022306	Zfpm2	0.675496	1.76706e-12	1	-88385	ZFPM2
ENSMUSG00000041037	Irgq	0.675877	7.31634e-08	2	-23081	IRGQ
ENSMUSG00000034974	Dapk3	0.676212	4.92528e-16	1	-8798	DAPK3
ENSMUSG00000042066	Tmcc2	0.676932	5.47764e-21	7	-7614	TMCC2
ENSMUSG00000017707	Serinc3	0.677149	2.4542e-42	3	-16370	SERINC3
ENSMUSG00000021477	Ctsl	0.677194	1.33424e-17	1	-62119	CTSV
ENSMUSG00000036353	P2ry12	0.677895	0.009015	2	-56	P2RY12
ENSMUSG00000026078	Pdcl3	0.678437	3.61713e-11	1	-94602	PDCL3
ENSMUSG00000020917	Acly	0.678468	1.38999e-11	4	-53851	ACLY
ENSMUSG00000039239	Tgfb2	0.678503	2.85627e-09	3	-6993	TGFB2
ENSMUSG00000039367	Sec24c	0.67954	5.34473e-10	1	-78355	SEC24C
ENSMUSG00000034108	Ccs	0.680276	2.08927e-05	1	-88663	CCS
ENSMUSG00000020844	Nxn	0.681194	1.47458e-17	4	-17056	NXN
ENSMUSG00000020021	Fgd6	0.681307	0.000331298	2	147	FGD6
ENSMUSG00000039703	Nploc4	0.682432	2.0922e-12	1	30830	NPLOC4
ENSMUSG00000017631	Abr	0.682828	2.95326e-08	5	372	ABR
ENSMUSG00000084170	Gm11954	0.683062	3.65746e-06	1	-38702	NA
ENSMUSG00000021038	Vipar	0.683681	8.23477e-24	1	63934	VIPAS39
ENSMUSG00000030704	Rab6a	0.684316	8.35614e-25	3	19718	RAB6A;RAB6C
ENSMUSG00000034532	Fbxo16	0.684571	2.98119e-05	1	-21104	FBXO16
ENSMUSG00000024902	Mrpl11	0.685193	5.43699e-07	2	-34329	MRPL11
ENSMUSG00000028609	Magoh	0.68605	8.46359e-10	3	-42764	MAGOH
ENSMUSG00000020694	Tlk2	0.686059	5.69133e-60	1	86002	TLK2
ENSMUSG00000042613	Pbxip1	0.686779	1.81187e-13	1	713	PBXIP1
ENSMUSG00000068744	Psrc1	0.687813	6.04112e-13	4	15872	PSRC1
ENSMUSG00000089782	Gm3531	0.68976	1.07448e-12	1	25724	NA
ENSMUSG00000028958	Tmub1	0.689916	1.70651e-12	2	2	TMUB1
ENSMUSG00000078440	Dohh	0.690664	1.7305e-13	3	21439	DOHH
ENSMUSG00000038545	Cul7	0.690709	4.36159e-10	1	69	CUL7
ENSMUSG00000048076	Arf1	0.691244	1.53664e-54	1	-94937	ARF1
ENSMUSG00000084277	Gm11702	0.691348	0.00618683	1	48991	NA
ENSMUSG00000022892	App	0.691827	2.49915e-30	1	45328	APP
ENSMUSG00000036672	Cenpt	0.691866	2.74173e-14	1	-99343	CENPT
ENSMUSG00000038497	Tmco3	0.691966	5.58193e-45	2	-61536	TMCO3
ENSMUSG00000029338	Antxr2	0.693039	1.42454e-17	1	44017	ANTXR2
ENSMUSG00000089999	Gm6485	0.693979	9.30716e-10	2	44476	NA
ENSMUSG00000025950	Idh1	0.69513	1.7795e-15	1	46	IDH1
ENSMUSG00000014668	Chfr	0.696398	1.84425e-31	1	-25658	CHFR
ENSMUSG00000033430	Terf2ip	0.697089	3.87607e-26	1	-98222	TERF2IP
ENSMUSG00000038806	BC031781	0.697499	5.36652e-23	2	-2290	SDE2
ENSMUSG00000091750	2810029C07Rik	0.69791	0.00029717	3	60598	NA
ENSMUSG00000026349	Ccnt2	0.699489	1.05442e-12	1	-126	CCNT2
ENSMUSG00000026288	Inpp5d	0.699637	2.18442e-05	1	77194	INPP5D
ENSMUSG00000060923	Acyp2	0.70014	9.27133e-06	1	-23357	ACYP2
ENSMUSG00000022197	Pdzd2	0.701322	1.39702e-05	3	15567	PDZD2
ENSMUSG00000071528	Usmg5	0.701777	9.97781e-05	1	-98168	USMG5
ENSMUSG00000032657	Fam189b	0.70208	2.55648e-14	2	39706	FAM189B
ENSMUSG00000022671	Mzt2	0.702912	7.75566e-20	1	-95433	MZT2B;MZT2A
ENSMUSG00000023707	Ogfod2	0.703232	2.62903e-10	6	24927	OGFOD2
ENSMUSG00000043177	Gm11993	0.703252	1.17341e-13	1	32697	NA
ENSMUSG00000014353	Tmem87b	0.703387	2.8355e-20	3	-3	TMEM87B
ENSMUSG00000037266	D4Wsu53e	0.704641	5.68157e-06	1	25414	C1orf63
ENSMUSG00000024581	Napg	0.705217	1.23684e-32	1	-92023	NAPG
ENSMUSG00000072915	Gm12258	0.705823	6.50799e-10	1	95451	NA
ENSMUSG00000045100	Slc25a26	0.706597	3.32163e-11	1	92146	SLC25A26
ENSMUSG00000019362	D8Ertd738e	0.706608	2.07486e-17	1	57654	C19orf53
ENSMUSG00000022849	Hspbap1	0.706816	9.3452e-11	1	-41064	HSPBAP1
ENSMUSG00000028049	Scamp3	0.706927	9.21813e-22	2	49932	SCAMP3
ENSMUSG00000003352	Cacnb3	0.708234	3.02281e-24	1	73494	CACNB3
ENSMUSG00000038708	Golga4	0.709393	6.47015e-07	1	95445	GOLGA4
ENSMUSG00000086846	Gm13642	0.709443	1.38232e-20	1	-70912	NA
ENSMUSG00000053931	Cnn3	0.711199	4.82952e-28	1	63167	CNN3
ENSMUSG00000044816	D630023F18Rik	0.712124	0.00386045	1	-55882	C2orf80
ENSMUSG00000004934	Pias4	0.713346	1.35209e-20	1	-7196	PIAS4
ENSMUSG00000063480	Nhp2l1	0.713426	5.55723e-24	4	62110	NHP2L1
ENSMUSG00000003345	Csnk1g2	0.713696	2.13075e-52	1	43908	CSNK1G2
ENSMUSG00000020736	Nt5c	0.713798	2.42171e-16	3	-18564	NT5C
ENSMUSG00000027531	Impa1	0.714195	9.5392e-13	1	-56008	IMPA1
ENSMUSG00000083019	Gm6222	0.714214	7.4948e-11	1	-37021	NA
ENSMUSG00000026740	Dnajc1	0.714597	1.85319e-09	2	-46	DNAJC1
ENSMUSG00000054723	Vmac	0.714829	5.37331e-10	7	-11559	VMAC
ENSMUSG00000020720	Psmd12	0.716165	1.10891e-14	3	-15137	PSMD12
ENSMUSG00000024875	Yif1a	0.716533	4.62269e-20	1	-47257	YIF1A
ENSMUSG00000008475	Arpc5	0.716609	1.58084e-10	2	24513	ARPC5
ENSMUSG00000026341	Actr3	0.716683	2.0698e-32	2	-284	ACTR3
ENSMUSG00000027589	Pcmtd2	0.717386	6.07946e-23	5	-41944	PCMTD2
ENSMUSG00000026209	Dnpep	0.717496	4.39586e-25	3	66382	DNPEP
ENSMUSG00000060708	Cno	0.718139	1.68982e-05	1	9731	BLOC1S4
ENSMUSG00000063268	Parp10	0.718189	2.5827e-06	1	26247	PARP10
ENSMUSG00000045237	1110012L19Rik	0.7186	9.23146e-08	1	80278	CXorf40B;CXorf40A
ENSMUSG00000056153	Socs6	0.718753	2.77225e-40	1	-34198	SOCS6
ENSMUSG00000070493	Chchd2	0.719017	3.10807e-09	1	95187	CHCHD2
ENSMUSG00000032435	Dync1li1	0.71934	2.06445e-21	2	48364	DYNC1LI1
ENSMUSG00000022450	Ndufa6	0.721875	4.01432e-11	2	60706	NDUFA6
ENSMUSG00000020737	Hn1	0.722978	1.80209e-13	3	3690	HN1
ENSMUSG00000026781	Acbd5	0.723637	1.55892e-39	3	209	ACBD5
ENSMUSG00000026927	Sdccag3	0.723881	8.1813e-14	6	20038	SDCCAG3
ENSMUSG00000041278	Ttc1	0.726181	5.93764e-19	1	-83896	TTC1
ENSMUSG00000028793	Rnf19b	0.727803	8.84491e-15	3	29450	RNF19B
ENSMUSG00000002083	Bbc3	0.72787	5.89663e-07	4	322	NA
ENSMUSG00000039450	Dcxr	0.728341	1.72035e-11	2	54188	DCXR
ENSMUSG00000019302	Atp6v0a1	0.72846	7.49229e-18	4	-57244	ATP6V0A1
ENSMUSG00000074277	Phldb3	0.729831	7.75119e-05	1	-10084	PHLDB3
ENSMUSG00000081726	Gm13202	0.730553	1.85242e-12	3	49910	NA
ENSMUSG00000079037	Prnp	0.730668	5.58069e-14	1	-62172	PRNP
ENSMUSG00000039159	Ube2h	0.73115	7.91817e-31	1	3970	UBE2H
ENSMUSG00000029634	Rnf6	0.731723	1.30655e-35	1	-94057	RNF6
ENSMUSG00000071654	AI462493	0.732082	1.08765e-10	2	-72433	C11orf83
ENSMUSG00000010609	Psen2	0.732206	3.43178e-08	1	-49492	PSEN2
ENSMUSG00000024404	Riok3	0.732334	1.11695e-17	1	-17073	RIOK3
ENSMUSG00000002222	Rmnd5a	0.732746	8.32375e-40	1	-53410	RMND5A
ENSMUSG00000011158	Brf1	0.732873	4.22761e-18	3	-12642	BRF1
ENSMUSG00000082542	Gm13311	0.732962	0.000494697	1	84411	NA
ENSMUSG00000022433	Csnk1e	0.733267	4.26582e-47	4	-3276	CSNK1E
ENSMUSG00000002768	Mea1	0.733442	6.15775e-22	1	-30731	MEA1
ENSMUSG00000034101	Ctnnd1	0.733735	4.42993e-11	1	2391	CTNND1
ENSMUSG00000036372	1810006K21Rik	0.733771	6.72805e-08	1	-15494	TMEM258
ENSMUSG00000024862	Klc2	0.733972	1.39732e-19	1	68185	KLC2
ENSMUSG00000003070	Efna2	0.735248	3.18784e-12	5	-11078	EFNA2
ENSMUSG00000052298	Cdc42se2	0.735326	5.00102e-50	5	5829	CDC42SE2
ENSMUSG00000039607	Rbms3	0.736502	1.18342e-10	2	-173	RBMS3
ENSMUSG00000025130	P4hb	0.739043	2.18264e-40	1	-99788	P4HB
ENSMUSG00000021024	Psma6	0.739967	1.33679e-08	2	39559	PSMA6
ENSMUSG00000063543	Gm5616	0.740884	2.32911e-30	1	-96152	NHP2L1
ENSMUSG00000056429	Tgoln1	0.741377	8.58504e-23	5	-38514	TGOLN2
ENSMUSG00000024807	Syvn1	0.742667	1.52569e-27	2	-314	SYVN1
ENSMUSG00000003228	Grk5	0.743001	2.93357e-11	2	84	GRK5
ENSMUSG00000044068	Zrsr1	0.743874	6.78695e-21	1	34816	ZRSR2;ZRSR1
ENSMUSG00000041355	Ssr2	0.744277	8.80862e-26	4	17203	SSR2
ENSMUSG00000090136	Gm10177	0.744347	7.18122e-10	1	-4285	NA
ENSMUSG00000090534	Gm4675	0.744384	0.00771291	1	-5625	NA
ENSMUSG00000091994	E130317F20Rik	0.744831	1.4216e-05	5	-46175	NA
ENSMUSG00000085894	Gm15832	0.744873	0.00169538	1	73600	NA
ENSMUSG00000024213	Nudt3	0.74519	1.92345e-24	2	-13449	NUDT3
ENSMUSG00000081239	Gm11836	0.747006	5.59598e-07	1	84906	NA
ENSMUSG00000059923	Grb2	0.748069	5.87898e-71	2	-70855	GRB2
ENSMUSG00000031778	Cx3cl1	0.748735	2.54166e-05	2	-57258	CX3CL1
ENSMUSG00000032293	Ireb2	0.748746	8.34221e-23	1	-75793	IREB2
ENSMUSG00000024387	Csnk2b	0.750238	2.62985e-16	1	90573	CSNK2B
ENSMUSG00000025724	Sec11a	0.75029	2.8363e-12	2	27079	SEC11A
ENSMUSG00000024201	Kdm4b	0.750349	4.29842e-08	5	-43167	KDM4B
ENSMUSG00000047514	Tspyl1	0.752006	4.25905e-27	1	15266	TSPYL1
ENSMUSG00000029911	Ssbp1	0.753824	8.67339e-10	1	-59	SSBP1
ENSMUSG00000026799	Med27	0.753866	5.66998e-10	5	-122	MED27
ENSMUSG00000028399	Ptprd	0.756163	4.48901e-06	2	11201	PTPRD
ENSMUSG00000043633	4930412F15Rik	0.756678	2.15045e-06	1	12400	FAM221B
ENSMUSG00000055720	Ubl7	0.757183	1.55858e-27	3	39664	UBL7
ENSMUSG00000092116	Gm10320	0.757545	0.00221923	3	-782	NA
ENSMUSG00000027646	Src	0.758892	2.54855e-35	1	-70717	SRC
ENSMUSG00000039910	Cited2	0.758989	2.21794e-17	1	-172	CITED2
ENSMUSG00000032503	Arpp21	0.760545	0.006246	2	9252	ARPP21
ENSMUSG00000047515	BC049715	0.760741	0.0081517	1	-24522	C12orf60
ENSMUSG00000003031	Cdkn1b	0.761085	2.60208e-28	5	8280	CDKN1B
ENSMUSG00000018417	Myo1b	0.761207	3.09823e-54	2	729	MYO1B
ENSMUSG00000041654	Slc39a11	0.761392	8.4289e-16	2	26037	SLC39A11
ENSMUSG00000026270	Capn10	0.762735	3.5101e-23	1	160	CAPN10
ENSMUSG00000022420	Dnalc4	0.76306	1.49653e-21	2	-56506	DNAL4
ENSMUSG00000035164	Zc3h12c	0.763372	1.08003e-15	1	-4995	ZC3H12C
ENSMUSG00000068749	Psma5	0.763564	5.26581e-12	3	15112	PSMA5
ENSMUSG00000030681	Mvp	0.7641	5.30221e-06	2	88883	MVP
ENSMUSG00000049411	6030446N20Rik	0.765155	4.66629e-09	2	9704	TMEM241
ENSMUSG00000080268	Brms1	0.766635	9.7593e-22	1	-97	BRMS1
ENSMUSG00000038525	Armc10	0.767823	8.04588e-20	1	84584	ARMC10
ENSMUSG00000073376	Gm10495	0.768019	2.50271e-07	1	-85876	NA
ENSMUSG00000039960	Rhou	0.772011	7.6886e-16	2	75978	RHOU
ENSMUSG00000090952	Gm17251	0.774353	2.65581e-06	2	19538	NA
ENSMUSG00000028126	Pip5k1a	0.774983	7.08299e-16	2	-18239	PIP5K1A
ENSMUSG00000048612	Myof	0.775743	7.46098e-08	1	27953	MYOF
ENSMUSG00000079426	Arpc4	0.77624	7.25301e-11	5	6095	ARPC4
ENSMUSG00000007659	Bcl2l1	0.777761	1.74413e-23	2	89111	BCL2L1
ENSMUSG00000028825	Rhd	0.778259	0.00301046	1	71050	RHD;RHCE
ENSMUSG00000083774	Gm7180	0.779093	5.7637e-11	2	24127	NA
ENSMUSG00000021420	Fars2	0.77914	5.94542e-13	1	32053	FARS2
ENSMUSG00000062961	Gm1568	0.779513	8.9245e-05	3	14284	CCDC177
ENSMUSG00000052914	Cyp2j6	0.779593	2.46073e-11	3	29	CYP2J2
ENSMUSG00000000409	Lck	0.780134	0.00661057	1	44406	LCK
ENSMUSG00000038065	2410066E13Rik	0.781597	2.17242e-08	4	-323	NA
ENSMUSG00000010830	Kdelr3	0.781701	2.66267e-25	1	-83264	KDELR3
ENSMUSG00000029512	Ulk1	0.782232	5.37183e-12	1	-88211	ULK1
ENSMUSG00000002379	Ndufa11	0.784071	1.75125e-19	7	11497	NDUFA11
ENSMUSG00000040746	Rnf167	0.784342	8.92701e-17	2	-297	RNF167
ENSMUSG00000026627	Tmem206	0.784357	1.46376e-26	3	-26175	TMEM206
ENSMUSG00000030246	Ldhb	0.7848	1.11068e-19	1	-3695	LDHB
ENSMUSG00000015869	Prpsap1	0.78552	2.04301e-34	2	-7336	PRPSAP1
ENSMUSG00000032434	Cmtm6	0.786873	7.47862e-68	2	22019	CMTM6
ENSMUSG00000086033	2900076A07Rik	0.786948	1.44856e-06	1	-35230	NA
ENSMUSG00000039891	Txlnb	0.787722	2.09423e-05	1	-73170	TXLNB
ENSMUSG00000024426	Atat1	0.789292	6.43429e-24	2	-7958	ATAT1
ENSMUSG00000092557	Gm8696	0.789397	4.47705e-11	2	60557	NA
ENSMUSG00000038605	Samd10	0.789863	5.09844e-08	1	59688	SAMD10
ENSMUSG00000085175	Gm11423	0.789976	0.000127236	5	17117	NA
ENSMUSG00000029189	Sel1l3	0.79043	5.71235e-29	1	-1657	SEL1L3
ENSMUSG00000030101	Sumf1	0.790966	1.58906e-25	1	-1410	SUMF1
ENSMUSG00000036299	BC031181	0.79114	2.76065e-13	1	-48993	C18orf32
ENSMUSG00000045438	Cox19	0.791724	8.32084e-13	3	-32966	COX19
ENSMUSG00000006412	Pfdn2	0.791916	1.091e-13	3	-51105	PFDN2
ENSMUSG00000024121	Atp6v0c	0.793298	2.37588e-13	1	-97588	ATP6V0C
ENSMUSG00000027455	Nsfl1c	0.794863	2.33905e-32	2	94760	NSFL1C
ENSMUSG00000003458	Ncstn	0.795968	3.60883e-42	4	40777	NCSTN
ENSMUSG00000001767	Crnkl1	0.796188	3.01207e-31	2	70871	CRNKL1
ENSMUSG00000030284	Creld1	0.798576	9.89038e-41	3	16366	CRELD1
ENSMUSG00000028343	Erp44	0.799348	2.67021e-29	1	-8068	ERP44
ENSMUSG00000031627	Irf2	0.80022	6.43429e-24	1	-196	IRF2
ENSMUSG00000053581	Zfand2a	0.802742	1.1556e-22	4	4039	ZFAND2A
ENSMUSG00000037428	Vgf	0.803941	0.00378042	1	42003	VGF
ENSMUSG00000025979	Mob4	0.804243	1.97899e-10	3	30093	MOB4
ENSMUSG00000023949	Tcte1	0.804246	5.5152e-05	3	43998	TCTE1
ENSMUSG00000005625	Psmd4	0.80503	7.84093e-22	2	31111	PSMD4
ENSMUSG00000029228	Lnx1	0.805196	0.00165166	2	-13474	LNX1
ENSMUSG00000040430	Pitpnc1	0.805388	2.6223e-22	6	-1643	PITPNC1
ENSMUSG00000031078	Cttn	0.805531	1.57975e-30	1	25627	CTTN
ENSMUSG00000035828	Pim3	0.806417	1.25302e-29	2	-99	PIM3
ENSMUSG00000006958	Chrd	0.806562	2.64251e-08	1	10704	CHRD
ENSMUSG00000050852	Gm12115	0.807284	1.37176e-06	2	-9696	NA
ENSMUSG00000028653	Trit1	0.807386	3.02786e-16	5	2232	TRIT1
ENSMUSG00000032594	Ip6k1	0.808849	7.47743e-26	1	-54480	IP6K1
ENSMUSG00000015488	5930434B04Rik	0.809149	8.76424e-29	1	63686	CACFD1
ENSMUSG00000044496	2510039O18Rik	0.809951	5.78751e-55	2	-695	KIAA2013
ENSMUSG00000007867	1700019E19Rik	0.810499	2.95738e-20	1	-3169	IFT43
ENSMUSG00000032181	Scg3	0.810592	2.07273e-15	2	-44	SCG3
ENSMUSG00000067657	Gm5474	0.811578	1.80243e-08	2	-69172	NA
ENSMUSG00000048251	Bcl11b	0.811736	3.98819e-07	2	72000	BCL11B
ENSMUSG00000040322	Slc25a24	0.812099	7.20069e-13	1	-92189	SLC25A24
ENSMUSG00000029407	Uso1	0.812414	3.19615e-49	2	-9040	USO1
ENSMUSG00000001127	Araf	0.813547	8.29289e-39	1	19419	ARAF
ENSMUSG00000027502	2410001C21Rik	0.814646	4.59516e-27	1	-91872	RTFDC1
ENSMUSG00000053889	A130066N16Rik	0.81635	0.000148174	2	-56899	NA
ENSMUSG00000019998	Stx7	0.817256	3.25441e-19	1	86409	STX7
ENSMUSG00000014402	Tsg101	0.819548	3.99949e-12	1	-66919	TSG101
ENSMUSG00000031774	Fam192a	0.820902	4.23287e-50	3	19549	FAM192A
ENSMUSG00000071655	Ubxn1	0.82109	3.29968e-26	2	81724	UBXN1
ENSMUSG00000060467	Gm10080	0.821568	1.20706e-13	1	-4191	NA
ENSMUSG00000020894	Vamp2	0.822591	1.32792e-40	6	5347	VAMP2
ENSMUSG00000062580	Timm17a	0.822646	1.02242e-17	2	-55553	TIMM17A
ENSMUSG00000021047	Nova1	0.823053	2.16886e-15	1	-876	NOVA1
ENSMUSG00000027456	Sdcbp2	0.824764	0.00400237	3	31238	SDCBP2
ENSMUSG00000020248	Nfyb	0.824866	5.51963e-23	1	-96234	NFYB
ENSMUSG00000042675	Ypel3	0.825602	2.95556e-08	1	21476	YPEL3
ENSMUSG00000028932	Psmc2	0.826618	1.27331e-22	1	-52186	PSMC2
ENSMUSG00000040389	Wdr47	0.827766	9.33439e-17	3	8	WDR47
ENSMUSG00000036985	Zdhhc9	0.82788	4.72693e-26	1	10272	ZDHHC9
ENSMUSG00000028040	Efna4	0.82997	2.47917e-12	2	91842	EFNA4
ENSMUSG00000090841	Myl6	0.831319	5.18107e-18	1	-31932	MYL6
ENSMUSG00000020190	Mknk2	0.831537	9.92852e-21	2	-2049	MKNK2
ENSMUSG00000020801	Med31	0.832897	2.75884e-10	3	-11015	MED31
ENSMUSG00000026249	Serpine2	0.832994	1.03405e-23	2	-2713	SERPINE2
ENSMUSG00000031950	Gabarapl2	0.833902	8.07177e-27	2	-27566	GABARAPL2
ENSMUSG00000006273	Atp6v1b2	0.83397	1.28845e-29	3	18626	ATP6V1B2
ENSMUSG00000028557	Rnf11	0.834719	5.91579e-23	3	70346	RNF11
ENSMUSG00000060073	Psma3	0.837385	1.10926e-15	1	61432	PSMA3
ENSMUSG00000019842	Traf3ip2	0.837459	3.2911e-10	5	129	TRAF3IP2
ENSMUSG00000080021	Gm5915	0.838724	6.56038e-15	2	38304	NA
ENSMUSG00000034059	Ypel4	0.842081	8.20515e-09	1	-98343	YPEL4
ENSMUSG00000027163	Commd9	0.842537	1.7839e-20	1	93216	COMMD9
[truncated: 348 more rows]

## Sheet: Tcf4 binding sites
Chr	Start	End	Summit	Number of reads	-10*log10(p-value).
1	3661214	3662509	3661919	38	101.17
1	3831927	3832749	3832415	25	105.58
1	4915879	4917283	4916557	62	342.33
1	4960242	4961619	4960844	43	186.57
1	5012318	5014158	5013213	189	1305.65
1	5218631	5219487	5219141	41	245.82
1	5402121	5403285	5402742	32	124.77
1	6204255	6205658	6205094	43	168.8
1	6472974	6474335	6473638	50	239.04
1	7078160	7079817	7079070	63	106.56
1	7303135	7304381	7303708	57	324.08
1	9544089	9545472	9544748	40	163.49
1	9554055	9555944	9554707	132	944.88
1	9559768	9560940	9560443	46	237.91
1	9568329	9569467	9568843	29	109.6
1	9616998	9621835	9620457	316	374.17
1	9648553	9649818	9649196	31	111.82
1	9812698	9814659	9813640	82	429.33
1	11990451	11991135	11990796	25	121.96
1	12006550	12007354	12007009	30	155.41
1	12015354	12016505	12015998	31	122.27
1	12994878	12995995	12995386	28	101.83
1	13850431	13851847	13851403	38	145.86
1	13925948	13926920	13926221	34	165.47
1	14281816	14283300	14282248	43	174.81
1	14339524	14340845	14340172	50	250.11
1	14503598	14504421	14504015	37	182.56
1	14706233	14707131	14706655	44	266.37
1	16202105	16203034	16202791	47	283.84
1	16238663	16239920	16239145	32	119.26
1	19917588	19918593	19917936	26	101.22
1	20047916	20049234	20048513	42	147.66
1	20166001	20167328	20166715	43	187.88
1	20667865	20668505	20668257	56	465.16
1	20857018	20858231	20857614	39	174.98
1	20880213	20881330	20880559	31	125.63
1	21042189	21043798	21042926	109	584.2
1	21794608	21795811	21795266	73	490.93
1	22601607	22602323	22601845	24	109.77
1	22646956	22648417	22647634	46	186.78
1	23768606	23772393	23769942	129	118.69
1	23852939	23854045	23853406	37	168.38
1	24105913	24107877	24107255	56	108.25
1	24232642	24233568	24233237	33	163.44
1	24236787	24238003	24237475	86	385.73
1	24251347	24252531	24251915	37	162.96
1	24252624	24253641	24252988	28	114.16
1	24293105	24294036	24293345	29	130.89
1	24560269	24561189	24560548	27	116.97
1	24618149	24623562	24618738	675	221.97
1	25948758	25950231	25949451	54	262.14
1	31090731	31092126	31091633	32	107.57
1	32452773	32453721	32453096	31	136.63
1	33098712	33100189	33099438	150	893.8
1	33578632	33579825	33579303	37	161.92
1	34061560	34063613	34062810	89	333.68
1	34067704	34068680	34068180	68	145.3
1	34116994	34118431	34117489	33	110.6
1	34206978	34208316	34207757	112	691.78
1	34211386	34213692	34212298	105	578.48
1	34640119	34641679	34640884	174	1570.91
1	34720495	34724236	34722256	157	160.97
1	34776532	34777669	34777098	31	123.64
1	35661601	35662741	35662266	32	130.5
1	35709716	35711074	35710278	57	298.8
1	35862930	35864273	35863682	31	105.33
1	35867620	35869301	35868408	109	650.32
1	36086604	36088219	36087539	111	715.94
1	36364275	36367278	36366558	170	479.93
1	36580173	36581140	36580536	34	120.65
1	36636306	36638736	36637102	156	561.12
1	36651930	36653792	36653180	50	137.42
1	36659792	36661939	36660416	87	305.97
1	36692888	36694219	36693528	51	257.12
1	36918186	36919020	36918667	28	134.84
1	36978210	36979465	36978972	36	147.68
1	37053302	37054468	37053775	52	286.37
1	37178642	37180029	37179318	106	790.27
1	37276442	37277642	37277178	67	291.42
1	37389236	37390273	37389863	57	365.3
1	37407350	37408440	37407923	44	220.03
1	37568430	37570550	37569367	100	554.45
1	37621772	37622771	37622021	36	178.27
1	37642241	37643636	37643023	63	283.37
1	37946635	37947997	37947354	42	176.26
1	38015950	38016934	38016688	41	223.45
1	38054242	38055505	38054906	34	129.04
1	38278598	38279882	38279197	60	345.09
1	38364386	38365962	38365005	67	358.57
1	38390491	38391946	38391306	67	379.25
1	38451122	38452732	38452236	76	426.41
1	38458306	38459460	38458850	35	151.17
1	38492830	38493880	38493369	30	125.27
1	38506920	38508577	38507694	158	1326.4
1	38685669	38686834	38686346	53	196.72
1	38814152	38815487	38814813	85	584.52
1	38904848	38905642	38905066	24	108.35
1	38949578	38950993	38950057	57	287.44
1	39534449	39536044	39535248	59	150.3
1	39806129	39807287	39806764	32	128.68
1	39817796	39819447	39819098	54	155.21
1	39894841	39896538	39895799	150	951.34
1	39998390	40000411	39998917	57	214.96
1	40003073	40005711	40004746	293	2587.67
1	40026536	40027459	40026946	41	221.3
1	40033626	40035139	40034404	85	532.42
1	40082313	40083458	40082817	30	115.84
1	40896933	40898369	40897528	71	420.42
1	41083831	41085330	41084618	86	555.37
1	41446538	41447940	41447211	111	842.82
1	41661502	41663406	41662782	72	351.83
1	42545965	42547108	42546574	28	102.4
1	42595175	42597809	42595934	168	672.36
1	42686458	42687559	42686927	31	127.26
1	42693038	42694056	42693602	44	239.82
1	42747714	42748906	42748569	74	378.24
1	42749026	42752604	42750734	140	150
1	42769860	42771890	42771399	75	359.15
1	43154469	43156197	43155278	67	135.79
1	43192956	43194394	43193554	105	751.61
1	43373465	43374986	43374284	128	458.5
1	43414612	43415913	43415210	96	714.49
1	43417520	43418838	43418400	46	103.1
1	43647229	43648278	43647739	47	266.73
1	43751054	43752875	43751910	189	1098.77
1	43754699	43756539	43755604	168	1378.85
1	43786744	43788154	43787431	54	185.62
1	44641559	44642727	44642167	37	164.83
1	44648336	44649360	44648792	82	640.89
1	45078574	45079890	45079214	34	127.54
1	45450841	45451856	45451365	38	192.75
1	50954352	50955285	50954762	84	696.4
1	51027237	51028391	51027960	54	312.8
1	51091020	51091829	51091383	29	146.32
1	51272773	51273764	51273285	26	102.53
1	51346241	51347950	51346903	83	262.3
1	51971537	51973495	51972028	80	202.68
1	52052865	52054790	52053762	142	1045.75
1	52136267	52137413	52136790	37	167.44
1	52634834	52635974	52635446	37	111.11
1	52653843	52655220	52654534	40	104.47
1	52769531	52770661	52770228	29	110.33
1	52774493	52775374	52775127	38	213.54
1	53479491	53480577	53480214	35	155.31
1	53880140	53881578	53880842	47	210.27
1	53885552	53886563	53886101	35	168.47
1	53913406	53914332	53913648	35	180.18
1	54541426	54542461	54541956	52	310.57
1	54641634	54643161	54642446	65	346.21
1	54771619	54772771	54772327	37	166.72
1	55217645	55218760	55218263	30	105.46
1	55249774	55250861	55250429	29	114.37
1	55281776	55282904	55282425	29	103.71
1	55293351	55294661	55293925	37	145.41
1	55510775	55511693	55511214	29	132.42
1	55545774	55547017	55546333	32	120.53
1	55580393	55581743	55581040	60	326.73
1	55675231	55676558	55675839	34	126.53
1	56889744	56891177	56890359	113	867.5
1	57281009	57282473	57281801	139	1167.38
1	57444251	57445605	57444882	100	743.68
1	57485477	57487922	57486821	130	789.6
1	57690342	57691641	57690977	45	206.98
1	57808199	57809507	57808846	34	128.28
1	57846366	57847505	57846971	31	123.44
1	58085888	58088709	58087550	163	988.12
1	59094126	59095273	59094750	34	144.45
1	59572528	59573829	59573201	134	1155.37
1	59890469	59890979	59890709	24	149.74
1	60236534	60238375	60237248	66	104.86
1	61156202	61157246	61156783	42	218.13
1	61196038	61197242	61196561	31	117.25
1	61254651	61256473	61255573	88	508.22
1	61258760	61261316	61260381	181	1264.91
1	61290220	61292244	61291238	191	1254.7
1	61354546	61355568	61355152	30	125.08
1	61358919	61360129	61359627	51	193.35
1	61366142	61367206	61366587	28	109.57
1	61576510	61577630	61576956	28	104.42
1	61959209	61960249	61959753	32	141.31
1	62261935	62263149	62262608	39	174.87
1	62439358	62440478	62439754	47	254.78
1	62789262	62790815	62790156	64	328.71
1	62829789	62831389	62830786	74	418.08
1	62906101	62908060	62907556	78	394.78
1	62979860	62981666	62980310	104	668.7
1	63299063	63300399	63299773	51	256.4
1	63674516	63675692	63675022	68	445.61
1	63809648	63811317	63810745	67	336.56
1	63897353	63899069	63898425	35	102.38
1	64067092	64068127	64067627	29	116.51
1	64188876	64190251	64189507	55	284.87
1	64219870	64221148	64220511	46	222.76
1	64235611	64237690	64236192	135	696.89
1	64241789	64243640	64242701	170	1399.07
1	64246817	64248008	64247381	30	104.91
1	64266718	64267853	64267249	29	106.9
1	64349137	64350274	64349634	30	113.5
1	64351288	64353065	64352384	85	440.44
1	64663435	64664976	64664350	45	105.54
1	64851391	64852377	64852036	29	124.71
1	64948988	64950608	64949539	36	111.76
1	65002760	65003921	65003309	30	111.27
1	65224359	65226240	65225671	68	153.02
1	66218216	66219423	66218969	44	211.18
1	66221121	66223740	66222786	111	243.17
1	66241363	66242517	66242065	43	215.03
1	66257665	66258913	66258342	31	113.3
1	66272892	66275685	66275042	118	613.73
1	66366553	66368006	66367590	68	388.9
1	66368076	66369066	66368330	42	231.4
1	66409643	66410807	66410032	82	598.1
1	66433149	66434186	66433483	48	278.12
1	66441339	66442471	66441948	29	110.14
1	66694415	66695639	66695109	31	115.44
1	66701531	66702586	66701975	31	128.84
1	66735443	66736752	66736110	94	425.18
1	66738423	66740053	66739503	103	517.12
1	66862183	66864783	66864094	82	100.1
1	66908732	66910256	66909348	52	143.59
1	67443802	67444947	67444539	71	484.21
1	71043932	71044619	71044308	23	105.43
1	71148579	71150120	71149319	46	122.04
1	71586622	71587776	71587266	38	170.24
1	72272446	72273937	72273230	56	129
1	72355802	72357521	72356470	77	424.69
1	72766310	72767783	72767131	166	1307.89
1	72785466	72787058	72786450	48	195.14
1	72872492	72874977	72874175	93	109.3
1	72904982	72906098	72905606	35	118.87
1	72912227	72913417	72912740	30	111.7
1	72916038	72918452	72916953	94	250.59
1	73015492	73018112	73016188	95	296.41
1	73162668	73164062	73163315	63	243.35
1	73186876	73188046	73187378	51	112.67
1	73215406	73217534	73216156	88	455.58
1	73288314	73289752	73289129	65	321.85
1	73316796	73318046	73317633	96	730.09
1	73409955	73411370	73410299	59	313.63
1	73687121	73688585	73687929	42	165.26
1	73748695	73749760	73749253	29	116.52
1	73790094	73791917	73790801	107	403.31
1	73804422	73805928	73805155	63	171.79
1	73833809	73835065	73834420	70	447.85
1	73866582	73868270	73867500	95	273.82
1	73870528	73872144	73871068	90	325.41
1	73910577	73911806	73911158	37	157.87
1	74009204	74010957	74010378	73	145.37
1	74140648	74141860	74141296	61	159.28
1	74149842	74151322	74150398	64	102.95
1	74157147	74161288	74158111	356	1793.25
1	74341425	74344484	74342429	308	2486.02
1	74378617	74379740	74379194	76	269.9
1	74584737	74586225	74585372	90	588.85
1	74588506	74589702	74589190	45	111.62
1	74590323	74591301	74590862	45	186.74
1	74843503	74844990	74844205	149	701.71
1	75120884	75122003	75121524	39	186.77
1	75175611	75177273	75176512	65	190.86
1	75230764	75231729	75231369	33	132.44
1	75246605	75247786	75247187	47	124.33
1	75396123	75397412	75396735	77	219.34
1	75454910	75456691	75456056	49	138.85
1	75795115	75796027	75795500	36	190.85
1	76035470	76036508	76035796	28	112.08
1	76071997	76073327	76072511	39	161.76
1	76279316	76280755	76280096	83	538.49
1	76531835	76532612	76532306	26	118.09
1	76938890	76940043	76939516	41	198.57
1	77071019	77072412	77071763	60	319.49
1	77492951	77494445	77493602	94	306.21
1	77510769	77513594	77512938	78	113.7
1	77528510	77529698	77528929	49	261.57
1	78367725	78368977	78368283	31	112.95
1	78533260	78535142	78534251	139	785.55
1	78564286	78565184	78564708	25	104.58
1	78645336	78646703	78646042	69	414.74
1	78741024	78742581	78742115	42	160.32
1	78757277	78758741	78757928	137	1142.76
1	78848632	78849792	78849244	59	359.28
1	79313538	79314429	79314002	37	202.92
1	79595064	79595938	79595541	33	117.8
1	79828744	79830447	79829501	153	979.76
1	79856873	79858748	79857985	84	461.55
1	80014478	80016583	80015404	159	1183.39
1	80057676	80059044	80058392	74	263.06
1	80221033	80222258	80221638	71	465.02
1	80233655	80234909	80234177	34	133.41
1	80380509	80381540	80381009	41	183.31
1	80626729	80628028	80627356	50	253.3
1	80633308	80634835	80633912	96	652.49
1	80648294	80649903	80649063	98	642.01
1	80652429	80653958	80653097	111	815.28
1	80705287	80707439	80706087	116	700.05
1	80724379	80725418	80725018	28	111.98
1	80753077	80754512	80753958	51	115.64
1	80850406	80851932	80851135	91	446.89
1	81277122	81278363	81277765	44	211.34
1	81883174	81884068	81883712	61	311.24
1	82146965	82147874	82147595	27	118.18
1	82312651	82314034	82313295	36	135.09
1	82472477	82474003	82473531	87	549.51
1	83903123	83904707	83903488	65	320.46
1	84150677	84153235	84152294	210	1626.24
1	84173197	84174382	84173812	32	126.02
1	84214183	84215007	84214555	33	178.25
1	84382782	84384931	84384294	145	1015.26
1	84690955	84693180	84691553	171	552.99
1	87616242	87617660	87617006	223	1301.01
1	87812687	87814541	87813715	114	760.64
1	87817869	87819801	87818539	168	1325.58
1	87824121	87825780	87825079	81	472.82
1	87829560	87831412	87830562	164	451.42
1	87865592	87866869	87866273	39	156.54
1	87878056	87879440	87878774	60	327.62
1	87928325	87929794	87929089	139	974.97
1	87934492	87936086	87935602	55	182.08
1	87948675	87952370	87951760	215	1343.28
1	88190724	88192214	88191166	49	100.21
1	88329993	88332727	88331218	309	963.36
1	88400200	88402898	88402151	125	476.26
1	88405431	88406836	88406240	125	767.82
1	88406979	88408520	88407701	77	152.52
1	88426882	88429176	88428642	63	236.29
1	88638969	88640273	88639611	51	261.11
1	89681835	89683905	89683110	224	1986.88
1	89743136	89744531	89743753	150	1286.82
1	90173152	90174773	90174025	81	124.72
1	90358541	90359838	90359201	37	150.59
1	90370221	90371934	90371313	78	434.9
1	90374167	90375669	90374931	128	1005.09
1	90519573	90520971	90520358	34	108.71
1	90554130	90555972	90555107	282	2771.8
1	90597759	90599715	90599034	77	102.3
1	90603956	90605861	90604379	70	225.9
1	90648352	90649799	90649180	70	408.8
1	90705859	90706953	90706444	74	521.11
1	90734831	90737662	90736857	227	1734.17
1	90820151	90822068	90820931	195	1117.74
1	90832217	90834591	90834062	142	538.74
1	90892059	90893187	90892731	33	135.61
1	90937479	90938321	90937965	24	103.1
1	90998620	91000115	90999524	51	132.3
1	91000507	91001649	91001117	52	262.6
1	91032224	91034850	91033912	203	657.06
1	91067262	91068768	91068033	76	454.71
1	91124636	91125971	91125211	70	430.95
1	91131540	91132820	91132192	45	209.46
1	91296792	91298172	91297478	60	328.29
1	91406377	91407766	91406827	96	689.05
1	91413796	91415302	91414542	63	233.27
1	91553023	91554205	91553629	37	163.19
1	91755543	91756310	91755929	25	112.01
1	91766553	91767944	91767475	38	131.61
1	92124036	92125674	92125082	85	515.45
1	92128449	92129872	92129228	61	323.38
1	92175312	92176428	92175747	34	147.88
1	92186303	92188170	92187630	84	140.1
1	92371241	92372396	92371886	34	143.58
1	92671541	92672995	92672383	103	747.93
1	92863873	92865066	92864392	80	344.45
1	92869281	92873219	92871702	256	1747.17
1	92934636	92936174	92935422	105	746.37
1	92994950	92995878	92995613	40	207.86
1	93077533	93079150	93078016	74	406.83
1	93105290	93108976	93106580	254	1069.5
1	93309147	93312075	93310857	327	627.35
1	93332796	93333900	93333136	45	234.69
1	93352613	93353740	93353218	32	131.84
1	93354198	93356616	93354997	127	332.06
1	93421789	93423138	93422571	74	467.61
1	93497003	93498091	93497434	57	259.19
1	93865130	93866199	93865694	46	240.45
1	93994857	93997797	93996315	141	568.74
1	94091643	94093007	94092538	41	168.63
1	94108123	94109856	94108843	90	484.87
1	94111998	94113528	94112776	86	548.39
1	94333109	94335251	94334603	55	171.94
1	94544092	94546100	94545452	42	141.64
1	94576932	94578180	94577372	44	205.66
1	94683438	94684790	94683953	156	569.94
1	94727291	94730110	94729422	109	133.33
1	94830689	94832744	94831113	72	220.32
1	95106232	95107616	95106974	86	101.16
1	95113292	95114650	95114033	37	117.13
1	95116635	95118535	95117448	76	266.02
1	95123533	95124536	95124118	66	282.73
1	99666230	99667675	99667064	41	154.71
1	99819985	99820906	99820243	40	224.9
1	100086146	100087394	100087009	36	148.41
1	102312636	102314109	102313458	58	295.92
1	106642923	106644676	106643580	242	1661.95
1	106650703	106651608	106651203	38	209.56
1	106667717	106669241	106668706	44	173.36
1	108049275	108050153	108049735	29	137.28
1	108050997	108052793	108052090	65	308.7
1	108095721	108097136	108096504	71	424.52
1	108098056	108099240	108098727	75	516.72
1	108324679	108325774	108324970	48	262.58
1	108499163	108500381	108499785	34	136.99
1	108599056	108600264	108599635	39	175.58
1	108610178	108611823	108611318	55	163.41
1	109433732	109434632	109434175	26	111.7
1	109998447	109999820	109999162	39	139.99
1	112916618	112917828	112917405	32	123.61
1	113760395	113762271	113761711	57	236.08
1	115254250	115255710	115255071	75	445.77
1	115308967	115310211	115309623	34	134.39
1	115935664	115936728	115936084	27	102.66
1	118173204	118174289	118173699	31	128.92
1	118180318	118181028	118180746	28	152.19
1	120377384	120378286	120378047	35	183.72
1	120655784	120656491	120656097	29	152.66
1	120812631	120814141	120813291	102	721.32
1	120872829	120874101	120873435	47	226.78
1	120878252	120879914	120879105	71	147.11
1	120929820	120931196	120930641	65	332.72
1	120943923	120947606	120946829	252	836.3
1	120994148	120995441	120994806	54	272.94
1	121151089	121154368	121153553	175	361.47
1	121224736	121226571	121225695	124	527.19
1	121284840	121286496	121285557	73	209.07
1	121349863	121351176	121350477	56	219.83
1	121931516	121932710	121932278	73	444.23
1	122011443	122013651	122012427	126	363.49
1	122017016	122018380	122017865	62	108.66
1	122117338	122118426	122118128	32	121.57
1	122253834	122254789	122254240	31	143.59
1	122983269	122984664	122983858	48	218.42
1	123073328	123074996	123073977	107	552.15
1	125600356	125601085	125600733	27	140.78
1	127331403	127332989	127332352	52	182.75
1	127422242	127423651	127422801	59	314.59
1	127456443	127457872	127457019	40	108.71
1	127535785	127536905	127536380	31	125.33
1	127920417	127921998	127921265	93	282.03
1	128238341	128238864	128238605	22	128.83
1	128381066	128381884	128381375	50	344.2
1	128493618	128494819	128494152	65	300.92
1	128552610	128553446	128553093	25	111.21
1	128577990	128579126	128578563	30	116.69
1	128579808	128581832	128580711	148	1083.71
1	128726360	128728131	128727106	109	716.18
1	128761746	128762757	128762385	40	206.03
1	128821376	128822803	128822185	89	452.58
1	129003629	129004956	129004233	56	203.96
1	129145336	129146505	129145996	34	108.71
1	129244497	129246067	129245311	99	673.39
1	129264821	129265879	129265363	29	117.22
1	129427679	129428692	129428032	33	152.24
1	129669947	129671476	129670615	57	273.14
1	130301094	130302555	130301846	49	223.18
1	130368047	130370227	130368732	127	817.62
1	130457442	130458704	130458065	94	531.62
1	130474563	130475498	130475208	50	233.34
1	130491726	130492714	130492424	31	104.72
1	130556032	130557393	130556634	42	180.79
1	130902232	130903438	130902799	85	619.35
1	132611873	132612958	132612333	28	104.72
1	132974870	132976201	132975574	137	1180.32
1	133274476	133276375	133275489	121	467.99
1	133323369	133324656	133324153	40	169.8
1	133327923	133329234	133328626	48	229.57
1	133357304	133358467	133357952	58	117.97
1	133369662	133371199	133370407	76	448.64
1	133378818	133381049	133380297	121	745.86
1	133592593	133593636	133593068	45	249.56
1	133647730	133649165	133648744	47	210.63
1	133666755	133668104	133667433	55	200.77
1	133691030	133691816	133691375	49	341.62
1	133716718	133718189	133717732	70	404.31
1	133961324	133962314	133961801	27	109.7
1	134096692	134098160	134097390	61	232.28
1	134215440	134216899	134215999	63	342.08
1	134218814	134220089	134219389	34	131.38
1	134229691	134231049	134230503	60	175.06
1	134271436	134272629	134272079	65	404.08
1	134326656	134328120	134327547	55	271.75
1	134365057	134366518	134365654	42	169.92
1	134373155	134374232	134373855	29	115.34
1	134454123	134455578	134454933	60	298.34
1	134662063	134663355	134663022	47	185.39
1	134682997	134684190	134683699	34	139.55
1	134740327	134741367	134740956	28	111.88
1	134749569	134750667	134750079	57	257.25
1	134776248	134778654	134778140	96	135.32
1	135077366	135079848	135077936	82	159.58
1	135084269	135085379	135084726	48	105.68
1	135789433	135790717	135789983	54	112.69
1	135817364	135818841	135818128	50	152.01
1	135885397	135886219	135885640	36	205.4
1	135956848	135961049	135960054	613	2696.96
1	135963226	135964856	135963946	166	1129.51
1	135967290	135969068	135968211	92	527.3
1	135970210	135971982	135970976	62	280.84
1	135992111	135994050	135993046	172	897.98
1	136141126	136142574	136141939	65	256.45
1	136161999	136163398	136162607	49	231.11
1	136203589	136204863	136204236	35	123.1
1	137054792	137057088	137055420	145	731.7
1	137063454	137064874	137064163	66	268.4
1	137091679	137093213	137092381	42	162.55
1	137264670	137266514	137265909	55	129
1	137270831	137272621	137271973	166	645.98
1	137411354	137412673	137412023	59	233.6
1	137414670	137415884	137415347	31	113.18
1	137461237	137463108	137462477	87	448.38
1	137464209	137465579	137464873	89	466.39
1	137565913	137567711	137566483	67	291.42
1	137583078	137585523	137583581	121	271.54
1	137637364	137638507	137637887	65	312.95
1	138351725	138353731	138352547	206	1575.13
1	138579625	138581130	138580062	34	108.25
1	138677973	138679480	138678476	43	167.97
1	139151314	139152287	139151792	37	190.35
1	139487365	139489321	139488040	67	303.89
1	139794167	139796287	139795169	89	465.65
1	139796359	139797874	139796970	83	521.55
1	139824146	139825984	139825344	87	385.13
1	139835155	139836163	139835535	33	152.85
1	140222224	140223702	140222925	62	126.89
1	140244993	140245772	140245306	23	102.46
1	140473001	140474207	140473594	30	110.28
1	140492223	140493626	140492937	81	526.33
1	140859115	140860595	140859921	43	111.28
1	141233455	141234659	141233962	29	103.8
1	141242484	141243981	141243405	236	2035.29
1	141244780	141245682	141245362	45	275.2
1	144976457	144977853	144977122	54	273.13
1	145041238	145042698	145042368	46	192.31
1	145487278	145488531	145488144	48	243.02
1	145623684	145625030	145624374	48	230
1	145667003	145668396	145667801	40	162.44
1	147874429	147875422	147874855	29	123.95
1	148690347	148692211	148691443	183	1554.34
1	151803430	151804939	151804308	39	140.11
1	151936889	151938062	151937523	37	156.59
1	152239331	152240679	152239964	39	159.85
1	152382493	152384072	152383201	46	186.76
1	152606150	152607280	152606778	29	110.33
1	152839871	152841260	152840332	35	127.74
1	152909146	152910374	152909707	30	108.36
1	153097495	153098709	153098099	70	211.61
1	153274795	153276186	153275614	31	101.58
1	153531663	153534650	153532990	186	1215.01
1	153830796	153831969	153831322	38	167.94
1	154011328	154013677	154012457	341	3100
1	154048366	154049857	154048927	45	188.85
1	154050059	154051251	154050507	115	951.66
1	154246716	154248614	154248017	61	263.94
1	154286221	154287967	154287251	166	1098.37
1	154402954	154404234	154403542	87	620.64
1	154487398	154488446	154487854	30	122.33
1	154639194	154640875	154640142	123	904.88
1	154662107	154663363	154662629	81	223.57
1	154861060	154862879	154861653	91	478.04
1	154884120	154885598	154884908	83	390.58
1	155027189	155028437	155027831	33	102.6
1	155038339	155039877	155039178	42	162.16
1	155048042	155050277	155049560	220	1865.89
1	155154826	155156974	155156221	142	589.63
1	155352853	155354863	155353678	227	1817.86
1	155481719	155483560	155482329	120	790.34
1	155488059	155490374	155488798	309	1269.99
1	155511769	155513178	155512569	63	328.59
1	155525410	155527103	155526560	49	126.77
1	155549529	155553073	155550806	429	2350.59
1	155588428	155589621	155588958	35	106.4
1	155592823	155594753	155593421	83	310.01
1	155594767	155596840	155595874	110	580.55
1	155804847	155805777	155805535	60	238.73
1	155949399	155950947	155950231	203	1965.23
1	155996784	155998431	155997496	147	1195.84
1	156003363	156004779	156003961	41	163.07
1	156829874	156831264	156830562	88	358.69
1	156969339	156970468	156969911	38	173.34
1	157056563	157058452	157057274	72	346.19
1	157059047	157060951	157059834	234	2122.63
1	157075680	157077907	157077262	86	288.34
1	157079507	157084737	157081435	340	1098.17
1	157545013	157546539	157545677	98	663.34
1	157882224	157885016	157883646	90	117.12
1	158543955	158545201	158544459	60	352.14
1	158545400	158546717	158545992	45	201.53
1	158684380	158685663	158684892	94	243.16
1	158768560	158769359	158768809	27	131.28
1	158919764	158921094	158920430	43	187.52
1	158926427	158928973	158927867	345	2749.44
1	158967928	158970488	158969711	142	248.75
1	158977757	158979246	158978713	57	194.95
1	159031170	159032333	159031787	63	397.99
1	159109189	159110456	159109686	31	111.65
1	159355748	159357015	159356382	75	369.57
1	159369939	159371026	159370524	55	308.39
1	159436344	159438612	159436950	127	797.76
1	159447810	159449124	159448369	52	254.05
1	160286351	160287730	160287320	57	154.64
1	160316578	160317859	160317154	37	152.26
1	160393613	160394764	160394307	32	129.39
1	160419653	160420793	160419902	38	176.05
1	160789898	160791160	160790494	34	132.63
1	161092866	161093869	161093509	28	115.58
1	161342867	161344622	161343647	141	996.76
1	161423510	161425063	161424397	52	229.92
1	161447365	161448363	161448031	26	101.87
1	161600204	161601825	161601115	90	568.53
1	161616161	161617438	161616629	45	214.71
1	161670914	161672657	161672045	58	259.26
1	161690125	161692119	161691312	139	976.36
1	161703172	161704373	161703636	38	134.34
1	161704768	161706125	161705466	75	475.89
1	162371732	162372633	162372029	58	408.12
1	162450333	162451744	162450977	47	208.57
1	162461143	162462416	162461686	91	666.72
1	162623031	162624165	162623429	66	434.83
1	162785733	162787076	162786281	97	690.97
1	163203204	163204098	163203765	28	127.51
1	163309767	163311064	163310399	33	122.44
1	163393277	163394682	163394009	71	418.5
1	163929615	163930825	163930277	57	330.6
1	164011631	164012745	164012184	34	148.1
1	164519369	164520348	164519774	27	105.99
1	164573750	164574583	164574045	31	159.71
1	164761810	164763151	164762535	60	334.95
1	164789550	164790979	164790286	45	195.86
1	165268524	165269562	165269290	28	109.17
1	165547728	165548916	165548558	36	151.11
1	165570321	165571339	165570996	32	136.2
1	165681107	165682269	165681655	29	107.44
1	166205033	166206387	166205718	56	290.72
1	167117176	167118236	167117561	28	109.95
1	167121329	167122541	167121949	30	109.75
1	167123615	167124793	167124478	37	107.08
1	167390218	167392173	167391292	75	335.02
1	167518999	167519889	167519469	28	127.98
1	167572487	167573573	167573303	32	107.39
1	167843596	167845029	167844385	58	302.02
1	167864619	167866053	167865377	49	226.58
1	167877832	167879196	167878531	68	293.34
1	167953791	167954836	167954302	39	134.89
1	168209638	168211522	168210924	79	212.12
1	168212103	168213663	168212995	144	560.49
1	168815104	168816173	168815691	27	102.21
1	168830389	168831391	168830683	26	101.5
1	168943023	168944368	168943848	51	120.58
1	169012287	169013616	169012951	35	133.23
1	169169570	169170991	169170470	70	175.81
1	169199246	169200990	169200361	67	198.73
1	169323642	169324562	169324194	25	102.36
1	170220737	170222106	170221402	47	205.34
1	170322013	170322828	170322398	30	127.59
1	170981271	170982524	170981856	62	353.43
1	171023354	171024538	171023915	62	373.88
1	171392278	171393538	171393047	36	143.41
1	171397477	171398699	171398161	44	213.9
1	171413941	171416184	171414949	370	3100
1	171460955	171462224	171461598	34	128.46
1	171863735	171864915	171864443	31	119.49
1	172354621	172355415	172354927	27	105.99
1	172389809	172390806	172390250	29	123.52
1	172429492	172430493	172430138	30	127.37
1	172585194	172586497	172585825	112	767.24
1	172634902	172635963	172635384	29	116.92
1	173192440	173194486	173193365	119	442.68
1	173210665	173212249	173211328	55	190.17
1	173224065	173225459	173224696	51	242.67
1	173431469	173434744	173433283	135	464.95
1	173602592	173603924	173603348	55	275.28
1	173946535	173947769	173947183	44	100.45
1	173956701	173958113	173957419	40	149.37
1	174056198	174057591	174056708	42	139.61
1	174062059	174063057	174062579	41	201.71
1	174239452	174240800	174240105	45	105.78
1	174272483	174273791	174273135	92	509.51
1	174279296	174281381	174280234	251	942.87
1	174294654	174295626	174295062	44	252.67
1	174562423	174563939	174562885	81	110.59
1	175251657	175252470	175252112	28	137.56
1	176431664	176433374	176432088	109	426.41
1	178284743	178286426	178285710	71	376.73
1	178730833	178732149	178731279	72	259.26
1	178743114	178745344	178744402	98	110.31
1	178923906	178925634	178924987	76	414.07
1	179079893	179081537	179080769	187	1701.59
1	179105063	179106278	179105732	54	301.96
1	179268614	179269613	179269147	35	170.05
1	179294175	179295134	179294622	75	580.83
1	179340822	179342588	179341690	57	248.67
1	179372954	179373929	179373444	27	108.37
1	179373962	179375954	179374660	81	377.84
1	179376726	179378619	179377885	118	779.48
1	179485360	179486642	179485940	58	326.93
1	179552890	179554080	179553642	63	320.97
1	179569740	179571369	179570732	109	765.14
1	179575753	179577005	179576415	44	100.13
1	179630505	179631513	179630938	37	156.11
1	180247714	180250000	180248754	93	128.7
1	180287509	180288893	180288157	81	530.72
1	180418583	180419777	180419130	36	154.24
1	180426602	180427465	180427143	38	103.93
1	180750781	180751926	180751319	32	130
1	180790723	180791476	180790995	42	271.99
1	180984227	180985167	180984687	27	114.83
1	181036558	181037851	181037001	46	220.74
1	181888629	181889938	181889224	32	111.45
1	182241688	182243866	182243062	81	275.1
1	182320382	182321629	182320870	40	174.44
1	182350343	182351410	182351135	35	119.73
1	182655119	182656804	182656147	49	124.97
1	182777861	182781721	182778992	311	1795.67
1	182874691	182876586	182875919	176	801.28
1	182945547	182948188	182946959	120	345.16
1	183185632	183187558	183186577	118	197.95
1	183323395	183324420	183324065	42	225.74
1	183414575	183415609	183415012	71	513.41
1	183458974	183460169	183459633	40	123.08
1	183482211	183483583	183482872	52	127.99
1	183723220	183724596	183723895	44	189.71
1	183810961	183812942	183811821	104	274.72
1	183818559	183819656	183819182	31	124.43
1	183982914	183983961	183983301	30	122.43
1	184032603	184034557	184033788	104	356.92
1	184043571	184044922	184044335	83	418.63
1	184045499	184047279	184046308	179	1414.82
1	184327981	184329173	184328616	29	104.82
1	184449928	184450945	184450560	36	159.07
1	184542390	184543691	184543049	60	108.03
1	184612477	184613835	184613205	48	228.4
1	184791480	184792352	184791947	39	155.36
1	184848503	184849876	184849183	56	287.74
1	184912994	184914049	184913431	29	117.52
1	185397326	185398734	185398056	70	300.74
1	185607039	185608223	185607858	42	202.6
1	185889452	185890718	185890148	70	255.12
1	186207606	186208871	186208321	68	425.9
1	186264421	186265874	186265210	76	339.15
1	186272287	186273489	186273054	137	1254.53
1	186277184	186278852	186277797	55	244.9
1	186668279	186670116	186669622	51	176.1
1	187024435	187025676	187025134	31	113.92
1	187262548	187263916	187263344	37	143.47
1	188045281	188046373	188045772	27	100.16
1	188073901	188075014	188074310	29	111.9
1	188433456	188434456	188433881	27	108.71
1	188464617	188465520	188465142	31	127.59
1	188478376	188479942	188479201	87	465.01
1	188994740	188996646	188995974	125	864.1
1	189362854	189363952	189363312	48	267.41
1	189507914	189509222	189508584	74	453.96
1	189731174	189732556	189731928	75	433.91
1	189941594	189942712	189942199	44	223.97
1	190505433	190506868	190506208	77	479.02
1	191011287	191012494	191011843	202	2138.02
1	191019290	191020462	191019852	31	120.25
1	191468342	191470078	191469022	82	467.84
1	191654468	191655473	191654796	37	185.77
1	191706474	191707521	191707012	30	107.4
1	191751288	191752446	191751894	82	599.82
1	191842029	191843007	191842350	28	110.25
1	191903423	191905507	191903946	108	375.57
1	191961404	191962572	191961970	38	172.6
1	192505453	192507064	192506354	71	153.73
1	192751831	192753658	192752486	54	219.15
1	193077915	193079216	193078520	53	142.34
1	193116121	193116947	193116424	31	135.06
1	193123022	193124146	193123616	50	225.73
1	193631958	193633501	193632741	75	238.81
1	193644883	193645850	193645186	32	135.24
1	193893694	193895023	193894357	50	122.45
1	194571404	194573202	194572268	92	551.12
1	194581777	194582698	194582135	29	132.07
1	194648474	194649954	194649266	50	105.98
1	194660453	194661699	194661080	88	267.87
1	194912750	194913888	194913311	34	145.43
1	194976874	194978186	194977535	41	147.58
1	194995275	194996792	194996191	48	203.57
1	195014960	195016199	195015656	83	588.25
1	195098415	195099896	195099263	61	161.38
1	195143149	195144014	195143474	28	113.05
1	195163949	195165585	195164774	123	563.2
1	195212061	195212857	195212612	33	128.76
1	195559804	195561005	195560333	51	268.33
1	195577874	195578888	195578188	56	360.3
1	195845197	195846260	195845602	47	264.31
1	195986795	195987977	195987294	45	156.38
1	196033698	196035734	196034609	117	748.62
1	196048730	196050780	196049445	162	1234.94
1	196051844	196053590	196052929	58	252.74
1	196188949	196190219	196189558	33	124.91
1	196412567	196415166	196413886	66	157.67
1	196439054	196441179	196439772	131	872.11
1	196454936	196456349	196455624	152	1082.72
1	196546339	196548723	196547504	87	409.59
1	196565439	196566824	196566204	86	344.94
1	196568319	196570029	196569295	172	1175.86
1	196572067	196574001	196573233	162	677.85
1	196634050	196635010	196634738	37	192.26
1	196705428	196706569	196705996	28	102.57
10	4338188	4339465	4338735	51	183.64
10	4572418	4573578	4572977	33	135.7
10	4926277	4927131	4926778	39	199.32
10	5035266	5037156	5036416	112	542.88
10	5958904	5960315	5959206	48	147.32
10	6239667	6241064	6240197	36	133.8
10	6518521	6519537	6518983	29	121.51
10	6649233	6650258	6649455	28	113.36
10	6836026	6837143	6836594	31	125.63
10	6951170	6952553	6951811	37	142.03
10	6979288	6981135	6980017	61	263.61
10	7301558	7303408	7302243	212	1128.4
10	7324509	7325950	7325197	221	2267.7
10	7895778	7897390	7896708	48	197.96
10	8006605	8007896	8007295	50	254.48
10	8480038	8481275	8480592	46	228.44
10	8481756	8482679	8482308	25	102.07
10	8520786	8522367	8521191	47	193.91
10	8523926	8524618	8524291	28	155
10	8605405	8606762	8606258	38	147.74
10	8688001	8689103	8688615	34	149.47
10	10191900	10192781	10192239	28	129.04
10	12477741	12478838	12478145	32	135
10	13289530	13290521	13289914	27	109.6
10	13433935	13435327	13434629	104	765.29
10	13684158	13686303	13684805	69	102.07
10	14052100	14053529	14052734	107	787.67
10	14201704	14202885	14202461	93	480.28
10	14424833	14425701	14425365	28	127.59
10	17441756	17443579	17442862	52	128.58
10	18108203	18109657	18108965	38	142.27
10	18177418	18178508	18177933	30	121.17
10	18225210	18227381	18226327	117	718.99
10	18535922	18537041	18536546	47	246.09
10	19029652	19030944	19030146	46	220.87
10	19765425	19766511	19765809	29	114.47
10	19946197	19947263	19946674	27	102.48
10	20031319	20033034	20031997	45	105.54
10	21642756	21644148	21643449	69	409.83
10	21922030	21923563	21922824	63	168.17
10	21939742	21940975	21940421	39	130.64
10	22112418	22113764	22113161	53	136.57
10	22129656	22131216	22130640	67	297.51
10	22465770	22466889	22466327	36	162.89
10	22735321	22736795	22736172	41	161.39
10	22940042	22940794	22940313	33	157.93
10	23394132	23395395	23394720	47	224.82
10	23531861	23533618	23533012	40	125.81
10	23955033	23956262	23955532	58	336.47
10	24156924	24157599	24157164	22	106.91
10	24554108	24555644	24554934	37	128.32
10	24646646	24647743	24646969	55	333.14
10	24743009	24744542	24743850	110	802.94
10	24758180	24759297	24758732	31	125.63
10	25079138	25080161	25079443	33	150.41
10	25091249	25092546	25091825	30	102.62
10	25340812	25341737	25341383	31	147.32
10	26094965	26096162	26095578	29	104.39
10	26491581	26493526	26492174	120	801.13
10	27793812	27795091	27794488	35	138.04
10	28866103	28867991	28866660	54	212.76
10	28930867	28932003	28931411	30	113.6
10	30337415	30338791	30338132	56	203.77
10	30562139	30563214	30562746	41	204.99
10	31312199	31313595	31312738	57	299.04
10	32589008	32591441	32589592	110	620.4
10	32601630	32602793	32602148	30	114.16
10	32899136	32900420	32899714	76	502.68
10	32915659	32916609	32915965	63	449.07
10	34016436	34017850	34017262	35	122.02
10	36858592	36861685	36860959	119	563.87
10	36970299	36971814	36970902	80	491.82
10	37088499	37089712	37089154	39	174.98
10	37116691	37117845	37117310	38	174.31
10	37386071	37387819	37386962	89	385.22
10	37402371	37403775	37403199	60	324.3
10	37411342	37412354	37411928	29	121.93
10	37532081	37533058	37532484	39	206.96
10	38028419	38029697	38029120	42	190.57
10	38073154	38074605	38073435	37	135.71
10	38077342	38078507	38077839	60	368
10	38139455	38140329	38139734	25	107.08
10	38273119	38274305	38273561	68	443.32
10	38508034	38508800	38508531	27	135.63
10	38627846	38628877	38628294	30	127.28
10	38890082	38892114	38891696	49	165.13
10	38945816	38946970	38946398	31	121.97
10	38986274	38988108	38987285	116	733.71
10	39009609	39013060	39011178	200	1173.39
10	39191101	39192479	39191903	38	149.57
10	39253818	39255324	39254406	77	464.37
10	39260332	39262589	39261001	68	269.19
10	39366150	39367350	39366649	35	146.14
10	39378679	39380793	39379553	200	1665.95
10	39392033	39393396	39392585	116	914.19
10	40021645	40022861	40022209	39	163.48
10	40091454	40092721	40092157	34	132.15
10	40219197	40220559	40219888	52	151.61
10	41398294	41399260	41398758	28	119.44
10	41529495	41531085	41530495	37	120.25
10	41654096	41655128	41654622	37	123.6
10	41791073	41791987	41791359	30	140.74
10	41811866	41812899	41812503	27	105.53
10	42762797	42763871	42763396	28	108.62
10	42792921	42793893	42793300	40	216.52
10	42874436	42875366	42875042	27	105.99
10	42900045	42901295	42900376	35	140.94
10	43338413	43339469	43339034	28	110.33
10	43471545	43472402	43471958	59	294.17
10	43956359	43957564	43957265	29	100.79
10	44324622	44325772	44325167	31	119.16
10	44729017	44730030	44729565	40	210.14
10	44822609	44823891	44823264	75	492.84
10	46822177	46822995	46822603	70	569.46
10	51680899	51681877	51681504	49	298.78
10	51849982	51851317	51850691	60	329.32
10	52136785	52138143	52137425	40	147.82
10	52423465	52425137	52424136	54	236.63
10	52462345	52463429	52462660	130	836.26
10	52477889	52478849	52478570	31	142.99
10	53256956	53258253	53257679	97	726.99
10	57395256	57396186	57395813	67	441.67
10	57463158	57464550	57464154	39	155.32
10	57503021	57505195	57504605	107	621.36
10	57541917	57542779	57542520	53	364.89
10	57547961	57549264	57548675	56	305.17
10	58063292	58065953	58063911	212	1615.66
10	58274519	58276500	58275988	45	143.71
10	58387349	58388542	58387870	48	246.75
10	58683658	58685045	58684536	42	114.61
10	58703700	58704470	58704017	32	174.41
10	58745843	58747011	58746606	65	189.96
10	58785625	58787127	58786420	51	155.26
10	59248671	59249924	59249250	45	217.93
10	59359633	59360702	59360454	34	149.68
10	59361593	59363110	59362231	85	541.19
10	59369770	59373000	59370734	199	1012.36
10	59412836	59416101	59413517	127	420.7
10	59420039	59422043	59420737	109	642.11
10	59441516	59442483	59442252	28	116.38
10	59613559	59614860	59614115	99	680.36
10	59655668	59657268	59656400	149	1061.19
10	59657396	59658589	59658024	58	247.45
10	59665161	59666446	59665750	63	366.12
10	59671389	59672747	59672093	54	192.68
10	59724988	59725744	59725361	28	113.05
10	59746923	59749273	59747642	97	499.48
10	59813330	59815436	59814639	121	444.6
10	60153901	60155434	60154611	61	157.01
10	60270077	60271248	60270623	40	125.81
10	60740356	60741470	60740859	75	511.72
10	60828292	60829156	60828837	33	168.56
10	60842501	60843810	60843195	48	235.05
10	60998650	60999648	60999159	28	116.09
10	61782856	61784015	61783513	45	226.33
10	61818708	61819942	61819324	35	138.94
10	62113676	62114759	62114305	28	104.91
10	62590724	62591699	62591275	30	133.48
10	63342711	63343869	63343223	35	150.72
10	63538457	63539641	63538995	42	202.6
10	66382585	66385071	66384250	177	1119.79
10	66456452	66458369	66457425	171	1337.39
10	66465080	66467596	66466781	108	487.01
10	66481230	66482541	66481844	256	2899.95
10	66605951	66607637	66607185	89	544.72
10	66648203	66649328	66648509	47	253.97
10	66688440	66689600	66689098	41	197.63
10	66777241	66778423	66777889	32	116.12
10	67011291	67012942	67012117	86	380.05
10	67441888	67442992	67442539	46	243.39
10	67896782	67897835	67897327	34	151.58
10	68544308	68545050	68544752	26	122.48
10	68715882	68717913	68717309	56	167.13
10	69074214	69075396	69074877	32	119.3
10	69842418	69843244	69842947	54	384.78
10	70066924	70067775	70067475	31	148.87
10	70269146	70270296	70269790	43	215.6
10	70290619	70291825	70291227	85	619.35
10	70295346	70295828	70295587	23	142.31
10	70323635	70324514	70324162	38	151.63
10	70684996	70686362	70685584	63	358.16
10	72806690	72807528	72807042	24	103.52
10	73288772	73289746	73289282	43	238.33
10	73576700	73577348	73576986	26	144.3
10	74415066	74416254	74415675	55	290.45
10	74583784	74584642	74584031	28	124
10	74836531	74837304	74836853	47	318.31
10	74913364	74914850	74914275	37	132.61
10	74918802	74919697	74919350	35	184.77
10	75018259	75019475	75019034	36	130.01
10	75166653	75167696	75167216	63	425.36
10	75227046	75228313	75227817	36	146.43
10	75290188	75292152	75291407	101	500.22
10	75335499	75336565	75335838	38	185.66
10	75406584	75407986	75407243	59	287.82
10	75529969	75531173	75530619	44	216.37
10	75713585	75714073	75713829	20	114.8
10	75975666	75976438	75976005	23	100.76
10	76365194	76366036	76365476	24	103.1
10	76578872	76580095	76579452	32	119.11
10	76592496	76593615	76592982	43	151.52
10	76691922	76693219	76692419	49	239.78
10	77084787	77086620	77086113	51	205.74
10	77152518	77153653	77153346	60	273.9
10	77767489	77769427	77768934	74	363.78
10	78032850	78034556	78034014	67	331
10	78185140	78186938	78186278	44	152.11
10	79255957	79257208	79256430	38	105.42
10	79266121	79267556	79266737	120	826.11
10	79363223	79364564	79363877	55	195.06
10	79395014	79396342	79395671	69	236.76
10	79396500	79398000	79397162	123	611.36
10	79510712	79511975	79511404	78	396.11
10	79580969	79581688	79581440	34	201.42
10	79617593	79620411	79618334	102	168.75
10	79621971	79625240	79624327	115	216.21
10	79630080	79631729	79631149	58	210.96
10	79722450	79725007	79722747	86	320.7
10	79764998	79765911	79765559	34	104.66
10	79861231	79863214	79862609	69	210.22
10	80140746	80141715	80141088	34	162.17
10	80220102	80221227	80220552	35	127.69
10	80318651	80320789	80319222	60	204.33
10	80398098	80402333	80400565	223	1081.69
10	80402944	80404063	80403521	39	145.13
10	80499668	80500751	80500072	57	355.48
10	80637284	80639738	80637865	71	104.27
10	80873240	80875706	80874513	114	254.28
10	80876326	80878457	80877797	69	193.79
10	80878981	80880574	80879753	124	490.54
10	81013855	81014977	81014498	59	102.63
10	81026384	81028645	81027074	69	121.87
10	81032899	81034307	81033587	73	324.11
10	81058799	81061200	81060516	204	619.16
10	82322722	82323756	82323124	27	105.44
10	82524935	82525839	82525300	38	134.34
10	82602836	82603830	82603205	81	639.14
10	82605625	82606758	82606062	64	414.64
10	82624346	82625586	82625126	38	160.17
10	83369006	83370294	83369616	39	166.34
10	83447540	83448379	83448063	33	172.28
10	83820598	83821617	83820983	37	183.81
10	83902853	83904100	83903329	57	277.39
10	84109124	84109962	84109621	26	118.62
10	84120635	84121789	84121436	57	341.19
10	84148253	84150292	84148917	81	408.52
10	84156397	84157283	84156851	26	113.21
10	84173088	84174474	84173789	67	384.43
10	84314579	84316112	84315505	34	100.56
10	84348597	84349808	84349227	32	123.52
10	84497677	84498396	84498131	27	105.99
10	85611280	85612579	85611926	40	172.66
10	85838163	85839570	85838873	143	824.94
10	85919550	85920985	85920222	57	278.33
10	85926143	85926985	85926668	25	110.54
10	85960549	85961987	85961570	44	187.23
10	86282233	86283334	86282703	62	401.55
10	86909912	86911013	86910730	54	322.76
10	86954920	86956849	86955558	72	168.22
10	88053303	88054419	88053913	28	104.78
10	88067253	88068519	88067873	43	199.99
10	89945323	89946278	89945736	35	176.05
10	89956993	89958848	89957878	122	845.28
10	90703634	90704986	90704534	53	262.56
10	91182214	91183666	91182832	153	1348.3
10	92717853	92718951	92718368	41	206.18
10	92737425	92740041	92738239	274	1903.59
10	92894581	92896088	92895417	102	710.35
10	93234232	93235597	93235010	82	545.55
10	93245814	93246899	93246598	42	216.55
10	93276222	93277184	93276675	27	112.53
10	93498341	93499584	93498893	30	100.56
10	93610177	93611170	93610533	36	174.35
10	93875771	93877907	93876860	121	766.62
10	93888603	93889867	93889306	67	416.21
10	93986082	93987031	93986729	36	127.73
10	94012216	94013115	94012841	27	119.29
10	94172013	94173556	94172627	55	260.86
10	94291850	94292974	94292386	32	128.81
10	94453148	94454300	94453839	29	108.33
10	94604960	94606927	94605789	134	945.14
10	94607442	94608835	94608380	69	401.88
10	94661731	94663192	94662385	56	280.62
10	94879115	94880103	94879549	39	104.55
10	95279932	95281113	95280610	73	496.33
10	95652726	95653671	95653426	26	107.03
10	95770925	95772777	95771850	224	2090.3
10	95860042	95863296	95862394	213	1454.66
10	96288388	96289487	96288995	36	165.31
10	98211472	98212608	98212100	64	413.97
10	98319548	98320555	98320220	51	306.58
10	98404447	98406582	98405817	87	445.76
10	98550526	98551490	98550891	48	277.26
10	98569921	98571247	98570650	46	187.77
10	98593083	98595639	98595012	237	1949.94
10	98598603	98600154	98599413	50	207.18
10	98690907	98692613	98692068	39	123.59
10	98723532	98726400	98725806	108	126.5
10	98727698	98728757	98728195	31	131.68
10	98730612	98732783	98732136	101	565.6
10	99032462	99033770	99032967	50	251.99
10	99296959	99298267	99297703	65	387.87
10	99484273	99485433	99484904	55	314.9
10	99528139	99529380	99528868	47	236.28
10	104556968	104557866	104557529	35	166.25
10	105010960	105012841	105012381	61	265.96
10	105075514	105077547	105076274	172	1337.33
10	109269829	109270636	109270164	33	180.93
10	110389608	110390826	110390283	37	155.19
10	110508545	110509654	110509110	32	130.37
10	110791451	110792492	110791911	29	118.93
10	110946128	110947490	110946702	49	230.76
10	111003339	111004817	111003987	61	311.24
10	111036218	111038537	111037843	151	274.98
10	111102300	111103886	111103088	123	933.9
10	111373016	111374373	111374089	40	106.34
10	111600144	111601096	111600548	27	113.57
10	114621701	114622335	114622053	23	117.97
10	114997746	114998867	114998341	35	154.92
10	115007938	115009216	115008542	81	545.94
10	115798617	115800147	115799398	77	457.11
10	115853136	115853793	115853430	21	101.2
10	116264600	116266118	116265385	110	800.15
10	116531700	116532865	116532242	62	387.64
10	117022887	117024773	117024077	75	379.97
10	118491830	118493201	118492521	61	338.89
10	119121238	119122253	119121595	43	236.24
10	119128342	119129793	119128892	41	159.47
10	119466152	119467109	119466529	49	302.99
10	119813938	119816022	119814649	100	424.1
10	119824986	119826209	119825664	56	309.72
10	119858951	119860925	119860206	69	310.26
10	119862964	119864562	119864081	48	199.49
10	120492045	120493180	120492579	67	444.89
10	120642592	120644293	120643298	109	605.09
10	120934741	120936550	120935831	66	315.16
10	120937000	120938964	120938435	85	446.17
10	120941534	120945126	120942346	230	916.45
10	121273444	121275338	121274076	89	494.37
10	121400806	121401929	121401364	28	104.15
10	122282433	122283563	122282935	60	375.23
10	122320677	122322257	122321441	72	286.09
10	122323093	122325539	122324901	75	299.83
10	122331244	122332567	122331803	72	332.85
10	123786027	123786845	123786531	74	617.68
10	124558464	124559720	124559083	70	447.85
10	124761177	124762160	124761419	27	110.39
10	125246743	125247854	125247260	32	133.51
10	125433810	125434637	125434326	26	119.91
10	126725648	126728253	126726540	81	143.75
10	126946033	126948192	126946739	96	116.67
10	126948353	126949819	126949090	54	127.56
10	127050989	127052537	127051491	111	283.32
10	127102448	127106399	127105315	149	303.78
10	127471740	127473114	127472512	47	145.44
10	127781442	127782511	127782038	35	161.12
10	127805187	127806877	127805892	45	163.98
10	127962496	127963762	127962864	61	357.82
10	128359916	128360877	128360473	35	175.21
10	129751046	129752018	129751716	43	238.67
11	3191798	3193192	3192856	85	178.12
11	3230232	3231458	3230786	37	154.31
11	3308597	3309789	3309182	41	193.43
11	3351087	3352945	3352157	64	187.87
11	3387568	3388955	3388166	55	142.41
11	3438633	3440251	3439259	37	100.85
11	3472720	3473827	3473382	47	180.68
11	3753283	3754411	3753736	38	127.43
11	3862892	3864567	3863758	83	488.79
11	4091684	4093439	4092337	89	530.7
11	4127892	4129419	4128671	85	339.96
11	4560381	4562957	4562256	146	525.7
11	4702750	4704261	4703227	110	809.38
11	5050100	5051601	5050872	63	219.76
11	5076241	5077389	5076828	35	148.14
11	5081692	5082808	5082144	36	159.4
11	5088691	5090662	5089716	231	1088.28
11	5155529	5156531	5155837	33	153.59
11	5170606	5172544	5171844	103	629.87
11	5177064	5179358	5177736	200	1599
11	5180395	5182006	5181192	124	485.56
11	5196508	5198283	5197423	80	176.79
11	5214149	5215644	5215012	40	152.28
11	5217552	5219196	5218249	64	314.88
11	5290628	5292244	5291440	151	972.63
11	5315187	5316271	5315739	33	143.91
11	5591402	5592617	5591972	33	126.75
11	5640418	5641797	5641245	48	151.03
11	5661624	5662914	5662293	37	151.32
11	5737189	5738351	5738103	35	128.95
11	5755047	5756547	5755685	56	128.89
11	5779747	5780722	5780152	35	173.28
11	5849522	5850472	5850142	42	225.25
11	5899933	5901330	5900553	93	263.97
11	6018853	6020252	6019505	48	223.05
11	6053721	6055252	6054243	90	588.93
11	6304408	6306881	6304907	74	144.51
11	6343623	6345315	6344606	59	122.35
11	6376873	6378321	6377514	48	148.62
11	6379817	6382392	6381858	196	907.62
11	6388913	6390900	6389466	54	197.43
11	7110294	7112802	7111328	103	363.85
11	7112983	7114778	7113592	67	220.5
11	7135025	7135640	7135295	21	106.53
11	7308884	7309713	7309132	29	120.25
11	7365975	7367057	7366555	60	385.58
11	7401890	7402823	7402242	30	138.42
11	8153584	8154691	8154311	29	112.47
11	8193416	8194416	8193843	33	153.84
11	8323902	8325614	8324607	72	373.01
11	8343377	8344603	8343837	43	200.54
11	8345533	8346997	8346206	187	1791.86
11	8356320	8358591	8356971	78	316.11
11	8413238	8414553	8413933	31	107.6
11	8423089	8424539	8423790	73	436.87
11	8456467	8457547	8457220	58	366
11	8486541	8488117	8487454	84	508.98
11	9017276	9018365	9017895	32	135.86
11	10913679	10914954	10914286	31	101.41
11	10987859	10989027	10988339	30	113.7
11	11361639	11362822	11362134	33	129.91
11	12131068	12133465	12131713	121	301.9
11	12199502	12200670	12199941	32	127.69
11	12314482	12315915	12315545	42	172.87
11	12334206	12335523	12334727	34	127.45
11	13785337	13786738	13786001	64	361.16
11	16434413	16435850	16434988	61	318.94
11	16490158	16492517	16491713	164	891.98
11	16502604	16503525	16503126	44	261.98
11	16527086	16528968	16527841	162	1126.12
11	16569464	16570626	16570024	35	150.28
11	16731273	16733057	16732153	246	1985.26
11	16840899	16842670	16841531	222	2104.91
11	17205597	17206818	17206251	53	282.88
11	17359840	17361482	17360271	69	365.63
11	18015159	18016605	18015828	60	317.5
11	18480790	18483090	18481639	143	938.47
11	18777484	18778934	18778262	49	213.31
11	18782836	18784301	18783702	44	184.24
11	18918341	18921309	18919071	104	271.71
11	19102284	19103374	19102688	29	114.09
11	19103444	19105597	19104738	169	1282.66
11	19423538	19424888	19424282	57	300.09
11	19433397	19434467	19433868	43	227.47
11	19819594	19821082	19820478	68	155.33
11	19823677	19824632	19824078	54	255.24
11	19886288	19887334	19886791	27	104.32
11	19942795	19944071	19943450	57	255.77
11	20130814	20133118	20131231	73	308.57
11	20231930	20233836	20233069	120	509.67
11	20247485	20248382	20247793	30	142.87
11	20295912	20296971	20296355	35	162.35
11	20299865	20301605	20300946	75	208.86
11	20359925	20361371	20360615	37	114.61
11	20376691	20378422	20377374	82	334.83
11	20502694	20504200	20503563	98	668.47
11	20539250	20540713	20539992	66	368.63
11	20555271	20556679	20555998	87	587.32
11	20758441	20760191	20759532	104	615.38
11	20814520	20817358	20815449	161	456.56
11	20821003	20824105	20823400	167	740.23
11	20935691	20936672	20936271	27	110.6
11	21061138	21062760	21061838	71	202.14
11	21537954	21538901	21538555	27	114.09
11	22247544	22249182	22248763	152	1259.97
11	22271516	22273538	22272782	205	1765.34
11	22483891	22485373	22484558	206	1673.24
11	22487321	22489413	22487893	64	264.54
11	22501825	22502799	22502175	26	104.17
11	22907449	22908929	22908031	42	167.96
11	23040316	23041578	23040894	34	132.63
11	23532688	23534219	23533587	41	151.64
11	23756282	23757615	23756893	41	176.38
11	23911836	23913006	23912467	35	149.39
11	23980501	23982758	23981188	63	148.49
11	24270032	24271146	24270573	37	167.39
11	28264875	28266115	28265706	37	152.77
11	29536265	29537621	29537046	115	903.11
11	29674010	29675173	29674546	64	400.69
11	29739505	29740741	29740127	33	124.73
11	30060477	30061728	30061295	40	178.22
11	30084979	30086257	30085637	36	145.3
11	30142923	30144524	30143853	66	345.71
11	30572174	30573857	30572945	114	804.82
11	30649925	30650905	30650264	49	292.83
11	30885662	30887002	30886360	43	186.34
11	31117677	31118826	31118137	28	101.88
11	31612935	31614525	31613711	89	416.37
11	31630142	31631092	31630391	33	108.25
11	31667313	31668825	31668277	111	820.3
11	31669934	31672032	31670615	51	179.2
11	31707030	31708695	31707736	104	651.1
11	31729975	31731453	31730974	45	190.29
11	31737844	31739899	31738515	113	704.09
11	31986274	31988059	31987638	78	413.9
11	32006046	32007214	32006579	60	267.53
11	32012618	32014117	32013271	57	193.63
11	32018512	32020153	32019357	146	930.33
11	32035723	32036625	32036179	26	111.49
11	32056887	32058983	32057806	172	1336.07
11	32123979	32126150	32125098	162	508.66
11	32135065	32137813	32135864	104	172.85
11	32230437	32232508	32231349	154	872.07
11	32436733	32437821	32437199	32	121.57
11	32680530	32682372	32681033	106	648.42
11	32700176	32702137	32701202	212	1880.98
11	33045293	33049151	33046274	193	162.36
11	33061825	33063910	33063222	69	303.64
11	33766546	33767396	33766965	41	246.96
11	33850598	33851881	33851264	100	591.93
11	34012726	34013750	34013132	53	328.4
11	34081070	34082266	34081716	49	163.04
11	34494961	34495959	34495401	45	105.54
11	35669714	35670943	35670253	75	239.88
11	35740550	35741627	35740994	50	199.86
11	35909273	35910806	35909929	60	304.11
11	35919675	35920674	35920229	32	142.67
11	35922399	35923832	35923191	153	1356.64
11	36033858	36035505	36034994	44	165.67
11	36510014	36511462	36510721	79	487.16
11	40505673	40509082	40507088	78	168.57
11	42912406	42913461	42912924	30	121.6
11	43198600	43200352	43199834	45	162.82
11	43361499	43362610	43361805	79	570.81
11	43382707	43384101	43383366	47	110.71
11	43456030	43457609	43456795	135	1076.4
11	43644784	43646059	43645407	61	356.13
11	43732699	43733843	43733204	29	106.09
11	43916653	43918017	43917521	39	158.18
11	44218625	44220112	44219512	38	139.25
11	44283454	44284747	44284117	39	165.79
11	44510006	44511148	44510550	39	123.01
11	44619641	44620755	44620205	32	133.2
11	45483651	45484579	45484215	25	101.57
11	45580386	45581483	45580874	74	358.31
11	45663300	45664347	45663655	35	163.85
11	45694100	45695832	45695360	46	171.52
11	45739947	45740880	45740331	39	213.92
11	45768323	45769660	45769009	35	132.48
11	45838976	45840373	45839711	67	389.87
11	45878196	45880086	45879277	126	398.92
11	45932724	45933817	45933397	36	132.96
11	48612552	48614292	48613642	60	155.81
11	48650380	48651921	48650935	67	190.14
11	48668229	48671134	48670289	85	268.42
11	49576078	49579048	49578300	239	1642.57
11	49744260	49746176	49744599	115	284.37
11	49751913	49753194	49752442	88	180.13
11	50066678	50067765	50067062	55	273.09
11	50103923	50105258	50104405	33	115.75
11	50243761	50244890	50244500	39	185.46
11	50305947	50307077	50306436	48	136.83
11	50534327	50535018	50534710	29	100.37
11	51461699	51462928	51462280	72	283.17
11	51501818	51503145	51502570	35	129.83
11	51645451	51646842	51646131	68	131.99
11	51696874	51698011	51697527	29	106.72
11	51773954	51775185	51774617	51	266.74
11	51899053	51900973	51900128	150	1036.28
11	52245100	52245894	52245340	35	124.09
11	52260153	52261433	52260850	34	130.91
11	52374507	52375516	52375056	42	118.75
11	52732238	52733889	52732956	67	291.42
11	53308532	53310092	53309270	77	391.04
11	53359245	53360684	53359956	57	146.86
11	53519848	53521240	53520803	34	108.71
11	53582683	53584720	53583363	76	239.35
11	53875220	53877006	53876472	84	361.44
11	53888395	53889673	53889011	49	216.86
11	53920120	53921681	53920908	129	1011.69
11	53935447	53936808	53936080	86	588.52
11	54167614	54168852	54168254	54	113.67
11	54416140	54417090	54416546	32	152.15
11	54537536	54538783	54538097	35	141.25
11	54567247	54569058	54568013	150	1173.92
11	54625866	54627199	54626475	71	441.21
11	54679472	54681156	54680529	49	192.57
11	54684972	54686568	54685901	59	286.6
11	54828343	54830153	54828981	68	331.64
11	54836010	54837738	54836788	119	847.06
11	54844706	54847439	54845560	179	615.85
11	54888784	54889812	54889312	29	120.26
11	54911035	54912193	54911541	44	152.95
11	55232696	55234323	55233626	48	167.58
11	57362063	57363248	57362701	56	325.83
11	57411570	57412387	57411897	57	139.5
11	57461150	57462378	57461822	35	112.09
11	57469207	57470921	57470342	95	439.68
11	57509263	57511168	57510477	119	763.84
11	57514285	57516091	57515298	168	1391.71
11	57821778	57822558	57822113	29	141.77
11	58115240	58116538	58115954	59	177.96
11	58767285	58769096	58768386	54	220.87
11	59136083	59137467	59136710	52	257.94
11	59343533	59345049	59343894	36	108.25
11	59442981	59444138	59443560	30	107.88
11	59520828	59522229	59521817	70	178.95
11	59712952	59714529	59713764	52	147.31
11	59761049	59762543	59761694	56	181.28
11	59995670	59996561	59995911	45	213.76
11	60022402	60024698	60023017	103	167.83
11	60061494	60063034	60062144	61	246.05
11	60086411	60087552	60087027	103	837.64
11	60105739	60108963	60108073	254	1907.87
11	60124097	60126417	60125173	119	707.86
11	60267333	60268593	60268003	38	104.54
11	60600761	60602057	60601350	43	168.8
11	60838092	60839445	60838820	42	101.19
11	60840361	60842334	60841914	80	111.84
11	61223131	61224263	61223843	43	218.18
11	61228558	61229493	61229125	38	190.89
11	61231114	61232124	61231695	74	406.9
11	61297610	61299483	61298779	166	990.06
11	61341813	61343906	61342887	247	1836.91
11	61350417	61351881	61351121	60	314.66
11	61377924	61379156	61378488	30	108.02
11	61882642	61883782	61883106	28	102.66
11	62660022	62661171	62660617	28	101.88
11	62779478	62781822	62780897	147	581.82
11	62796841	62798004	62797537	35	150.17
11	62810772	62811935	62811283	28	100.68
11	62831144	62831949	62831388	24	100.2
11	62945720	62947211	62946450	87	420.97
11	62948253	62949954	62949420	67	339.03
11	63268175	63269553	63268875	70	422.21
11	63765786	63766879	63766338	30	102.88
11	64440242	64441402	64440841	28	100.94
11	64781657	64782960	64782152	70	437.66
11	65062878	65064097	65063812	34	136.89
11	66813761	66815017	66814404	60	343.53
11	66830807	66832009	66831400	109	708.3
11	67192999	67194299	67193385	45	183.27
11	67399308	67400628	67399991	160	1030.93
11	67401220	67403331	67402641	254	2153.8
11	67409228	67410180	67409885	36	127.33
11	67710288	67711321	67710783	45	251.25
11	67843899	67845071	67844487	66	195.23
11	67863837	67865182	67864526	39	156.11
11	67958031	67960349	67958565	59	185.58
11	68012595	68014148	68013448	126	831.37
11	68028091	68029619	68028893	97	212.91
11	68392579	68393874	68393211	52	187.92
11	68532074	68533488	68532757	46	200.48
11	68717957	68719019	68718554	27	100.07
11	68724556	68725966	68725344	58	305.61
11	68800595	68801846	68801032	50	255
11	68849987	68851063	68850459	30	122.59
11	68858597	68860054	68859495	38	141.99
11	68875827	68878152	68876410	55	134.36
11	68886249	68888709	68887135	91	432.16
11	68908044	68909294	68908455	35	109.98
11	68910124	68911656	68910708	72	285.58
11	69177710	69180906	69178648	293	620.22
11	69273144	69273963	69273575	34	187.88
11	69612445	69615046	69613852	302	969.47
11	69658693	69660841	69659934	79	128.41
11	69693761	69695511	69694607	77	124.84
11	69761153	69763095	69762387	98	150.66
11	69803850	69805382	69804586	54	104.97
11	69832720	69835985	69834898	135	269.7
11	70045517	70046915	70046143	41	107.98
11	70265104	70266291	70265779	35	147.54
11	70398690	70399717	70399087	29	120.36
11	70459778	70461078	70460440	34	129.02
11	71250015	71251150	71250518	32	116.76
11	71413275	71414525	71413969	59	335.36
11	71449326	71451009	71450441	146	1170.85
11	71483081	71486783	71484116	131	397.79
11	71562887	71565235	71563404	105	441.8
11	71571228	71573180	71572179	217	1316.37
11	71576098	71577905	71576865	164	1229.86
11	71582654	71584752	71584207	261	1744.23
11	71798052	71799723	71798742	71	370.87
11	71836881	71838403	71837861	37	129.5
11	71851898	71854105	71853146	107	116.48
11	71855093	71856194	71855666	31	108.58
11	71899967	71901154	71900389	115	965.93
11	71968457	71969549	71969059	28	104.08
11	72039158	72040813	72040110	67	237.8
11	72047062	72048498	72047786	89	286.26
11	72181063	72184217	72181966	115	534.85
11	72206735	72207739	72207359	56	268.06
11	72335175	72336776	72336217	49	113.62
11	72608834	72610063	72609371	30	105.25
11	72827754	72829750	72828782	90	260.74
11	72897830	72899672	72899083	81	439.96
11	74221887	74223985	74222982	161	930.39
11	74684014	74685481	74684894	47	135.19
11	74794664	74795801	74795169	53	255.26
11	74825995	74827978	74826647	94	534.64
11	74859890	74861184	74860715	134	1174.28
11	74945290	74946357	74945968	30	120.37
11	74960287	74962033	74960867	97	611.35
11	74970171	74971390	74970708	43	149.04
11	75025104	75028530	75025920	181	174.79
11	75045029	75045871	75045536	24	103.1
11	75072672	75074879	75073942	158	575.12
11	75161380	75162583	75161967	35	142.16
11	75273367	75275572	75273793	59	110.46
11	75275618	75276964	75276601	55	109.86
11	75443699	75445014	75444527	33	117.49
11	75750480	75751785	75751141	44	198.33
11	75912225	75913681	75912967	65	353.49
11	75961084	75962443	75961771	44	196.4
11	76103431	76104607	76104011	60	358.99
11	76229071	76230252	76229699	43	206.58
11	76258563	76259970	76259201	64	227.39
11	76262969	76264183	76263555	45	109.51
11	76306645	76308891	76308115	134	213.08
11	76459251	76461820	76460898	167	548.99
11	76662203	76664020	76663336	196	1739.16
11	76667776	76669275	76668543	71	408.51
11	76685835	76686972	76686466	31	123.64
11	76724717	76726882	76725703	59	220.74
11	76913367	76914536	76913855	32	127.59
11	76993944	76994973	76994614	72	525.83
11	77110621	77111863	77111086	39	103.16
11	77299865	77301028	77300463	31	102.69
11	77304208	77306928	77305256	107	126.28
11	77437289	77439646	77438793	105	569.64
11	77576089	77578098	77577428	81	152.17
11	77642510	77643660	77643063	34	100.51
11	77663365	77665237	77664265	86	216.22
11	77706183	77708667	77707596	198	1487.93
11	77747017	77749118	77747738	88	248.82
11	77771255	77772628	77771905	81	440.78
11	77778106	77780101	77779402	96	176.2
11	77965131	77967572	77965976	326	1915.55
11	77974976	77979883	77976181	476	1469.76
11	77990735	77993175	77992520	114	257.97
11	78001347	78003619	78002039	117	183.56
11	78135077	78138370	78135725	203	1315.86
11	78558664	78559864	78559253	41	192.4
11	78700176	78701810	78700859	98	636
11	78742370	78743760	78743125	63	353.89
11	79080200	79081618	79080911	71	400.58
11	79092867	79094493	79093714	112	798.65
11	79240976	79241867	79241255	32	159.95
11	79265853	79267819	79266441	54	181.5
11	79406925	79407479	79407174	24	134.42
11	79426511	79427281	79426757	31	144.07
11	79428406	79430061	79429396	84	363.64
11	79451667	79452993	79452359	57	304.01
11	79463361	79464527	79464082	55	173.79
11	79533197	79535042	79534327	79	421.5
11	79592901	79594042	79593481	96	765.88
11	79605172	79607107	79606376	164	692.98
11	79613441	79614507	79614009	55	339.37
11	79732857	79734061	79733564	42	187.78
11	80124293	80125707	80125009	54	155.21
11	80128971	80130360	80129665	54	181.8
11	80148937	80150127	80149404	71	465.1
11	80191062	80192153	80191681	32	132.28
11	80316488	80318871	80317763	168	1150.88
11	80321623	80322938	80322501	92	407.68
11	80325626	80326712	80326076	46	251.41
11	80331473	80332965	80332132	80	363.37
11	80378564	80379830	80379179	34	128.75
11	80390895	80392053	80391434	31	111.55
11	81824754	81826032	81825493	41	182.76
11	82525737	82527062	82526385	55	286.62
11	82576724	82578060	82577428	36	139.54
11	82650427	82651730	82651042	31	108.6
11	82669212	82670579	82669771	122	912.55
11	82676417	82677774	82677144	51	253.38
11	83084503	83086506	83085773	58	229.84
11	83208113	83208992	83208591	28	121.56
11	83279111	83280068	83279599	26	103.12
11	83280190	83281391	83280874	52	286.2
11	83856467	83857691	83857138	79	482.68
11	83886035	83888450	83886834	112	551.6
11	84137157	84138291	84137695	32	131.12
11	84484488	84485664	84485228	53	212.99
11	84593614	84595131	84594301	42	164.23
11	84723470	84724398	84724136	35	179.89
11	84752586	84753499	84753164	25	100.44
11	85125154	85127046	85126467	45	150.78
11	85491694	85492907	85492325	31	116.43
11	85526651	85528560	85527295	54	210.62
11	85552852	85553733	85553232	27	121.33
11	85656411	85658914	85657137	112	456.16
11	85671139	85672528	85671759	51	225.23
11	85729269	85731394	85730727	86	302.28
11	85864730	85865457	85865097	25	124.43
11	86399688	86401870	86400494	114	382.27
11	86405791	86408013	86406733	79	357.55
11	86692286	86693495	86692766	33	102.6
11	86876764	86877745	86877065	41	223.94
11	86886563	86888680	86887642	120	669.5
11	86948967	86950586	86950034	80	470.98
11	87089128	87091079	87090123	238	1156.22
11	87235850	87237836	87236739	104	629.73
11	87239587	87242040	87241136	121	381.01
11	87275130	87277081	87275965	111	205.67
11	87355903	87357246	87356562	49	238.65
11	87404879	87406441	87405691	66	223.94
11	87666217	87667325	87666683	35	156.44
11	87899907	87901175	87900556	39	168.59
11	87910010	87911658	87910944	92	358.4
11	87931666	87933805	87932967	236	1692.15
11	87939134	87940933	87940078	125	893.12
11	87948089	87949466	87948768	33	115.49
11	87951652	87954688	87952886	237	1365.34
11	87955247	87956544	87956064	108	545.48
11	87959130	87960942	87960317	96	329.27
11	87964561	87965709	87964902	32	126.36
11	87971714	87973602	87972454	73	362.58
11	87974007	87976353	87974802	207	562.8
11	87993880	87995551	87994750	107	194.09
11	88065449	88067300	88066650	56	206.49
11	88143616	88145091	88144460	60	217.05
11	88169922	88171319	88170681	43	119.28
11	88205803	88206984	88206448	31	116.21
11	88218204	88219606	88218891	42	113.15
11	88268103	88269707	88268754	66	157.67
11	88285086	88286497	88285646	56	288.04
11	88355968	88357263	88356629	43	125.98
11	88363909	88365315	88364695	56	282.67
11	88366224	88367010	88366713	24	109.26
11	88395464	88397639	88396986	81	380.09
11	88398193	88399444	88398813	30	106.4
11	88465762	88467222	88466745	142	1206.14
11	88885175	88886555	88885966	38	116.02
11	89242928	89244461	89243509	42	144.27
11	89956086	89956997	89956484	65	481.96
11	93689459	93691547	93690119	95	525.04
11	93828964	93830271	93829753	56	119.47
11	93905040	93906664	93905406	47	196.67
11	93994514	93995374	93994754	27	105.99
11	93995725	93999469	93998189	130	443.43
11	94020362	94022943	94021862	176	411.95
11	94201321	94202347	94201772	27	106.2
11	94204944	94206279	94205585	65	375.36
11	94246961	94248132	94247606	59	259.15
11	94329357	94330847	94330173	74	212.06
11	94386837	94388658	94387913	104	242.58
11	94409646	94411242	94410574	51	156.68
11	94452289	94453525	94452946	59	227.19
11	94776545	94778491	94777191	87	108.08
11	94789772	94791105	94790375	123	312.48
11	94861888	94862928	94862510	36	124.9
11	95226686	95228467	95227928	64	203.08
11	95230827	95231945	95231471	56	269.11
11	95252729	95256434	95253766	373	1161.56
11	96623967	96625437	96624636	111	600.15
11	96627614	96629145	96628524	92	230.99
11	96649946	96651150	96650472	29	103.8
11	96724178	96725777	96725111	54	113.32
11	96777143	96778385	96777569	41	154.71
11	96807215	96808528	96808054	66	105.09
11	97012760	97014717	97013507	53	111.87
11	97211275	97212296	97211596	40	105.9
11	97276454	97278027	97277327	90	170.96
11	97401489	97402879	97402105	59	155.32
11	97404152	97405340	97404891	62	133.53
11	97541195	97542500	97541857	57	124.65
11	97555640	97557184	97556245	88	248.38
11	97627434	97628436	97627827	26	101.5
11	97665915	97668346	97667606	72	301.79
11	97669076	97670934	97670439	55	223.2
11	97672213	97675776	97674121	134	414.71
11	97744258	97746251	97745675	66	291.39
11	98221873	98223090	98222374	37	125.85
11	98543303	98544645	98543943	56	208.71
11	98604822	98606113	98605412	58	182.93
11	98608279	98613466	98612342	274	428.68
11	98643074	98645233	98644829	75	226.69
11	98646636	98648941	98648091	107	317.16
11	98786506	98787741	98787219	42	113.36
11	98798365	98800369	98799750	68	112.91
11	98811836	98813832	98812734	131	295.38
11	98907917	98909368	98908601	43	128.85
11	98974113	98975186	98974647	34	104.4
11	98979434	98981297	98980709	50	109.72
11	98992879	98994163	98993481	48	162.73
11	99659624	99660343	99659917	28	150.82
11	100225302	100226291	100225787	99	571.66
11	100250777	100253430	100252610	239	1143.01
11	100275389	100277473	100276848	77	126.47
11	100442645	100444064	100443166	87	584.61
11	100480096	100481704	100480722	56	122.17
11	100489687	100491189	100490381	74	185.02
11	100589538	100590526	100590193	40	195
11	100758780	100760549	100759906	139	965.15
11	100765549	100766929	100766218	42	178.65
11	100800050	100801725	100801065	89	118.99
11	100807725	100809494	100808398	74	354.64
11	100812709	100813962	100813522	48	243.02
11	100999519	101000869	101000391	37	145.23
11	101010179	101011634	101010991	60	161.54
11	101050540	101052244	101051266	106	421.65
11	101061861	101063093	101062458	35	127.22
11	101090721	101093833	101092381	199	1144.84
11	101285259	101286627	101286032	39	157.77
11	101303197	101304232	101303544	34	104.64
11	101315542	101316907	101316218	54	139.68
11	101338066	101340094	101338871	126	215.28
11	101502419	101504318	101503683	88	334.91
11	101505722	101507709	101507252	59	151.43
11	101619292	101620398	101619949	29	112.56
11	101731184	101732370	101731759	35	143.97
11	101845401	101846903	101845980	49	143.24
11	101947369	101951238	101948739	122	139.19
11	102017226	102018206	102017694	29	112.23
11	102068766	102070289	102069325	60	127.19
11	102195158	102197481	102196657	163	1113.41
11	102199464	102201129	102200128	55	211.57
11	102291041	102292948	102291649	55	203.18
11	102464243	102466097	102465632	108	134.6
11	102485042	102486460	102485756	79	181.88
11	102600232	102601428	102600808	30	111.17
11	102759376	102760365	102759874	133	505.14
11	102864303	102865147	102864732	77	498.36
11	102976440	102979218	102977684	84	103.95
11	102981182	102982386	102981795	37	143.95
11	103005824	103007022	103006289	106	401.47
11	103019778	103021263	103020655	51	157.21
11	103107316	103108517	103107851	38	168.66
11	103527219	103528373	103527689	41	109.22
11	103558322	103559544	103559187	34	136.59
11	103701710	103703087	103702318	44	194.25
11	104133062	104134217	104133862	59	360.29
11	104480558	104481862	104481199	40	172.09
11	104487003	104487994	104487513	26	102.53
11	104499194	104500200	104499593	65	222.78
11	104639593	104641138	104640371	93	233.84
11	104832356	104833492	104832988	28	100.16
11	104892142	104892983	104892519	26	118.27
11	105199741	105200663	105200108	35	137.81
11	105268708	105269772	105269357	32	138.6
11	105435298	105436191	105435731	25	105.1
11	105620568	105621429	105620888	39	226.16
11	105820238	105821567	105820909	41	145.72
11	105926738	105927980	105927386	32	113.83
11	106227176	106228322	106227740	44	196.7
11	106352246	106353600	106352912	63	360.32
11	106361960	106363435	106362929	36	121.3
11	106415622	106416751	106416188	28	103.62
11	106430354	106431464	106430885	42	105.85
11	106488584	106489437	106489110	27	105.99
11	106518973	106520394	106519598	73	259.66
11	106535397	106537005	106536131	110	495.47
11	106640318	106641795	106640746	51	137.9
11	106801400	106802453	106802030	28	110.62
11	106842903	106844198	106843324	41	169.09
11	106862614	106864325	106863805	82	463.31
11	107050012	107050885	107050512	25	107.19
11	107186728	107188078	107187278	36	138.19
11	107199880	107201309	107200595	60	223.74
11	107219265	107220846	107220262	69	375.67
11	107273833	107275573	107274746	118	821.96
11	107277630	107279023	107278112	68	400.1
11	107325194	107326145	107325661	26	106.43
11	107589713	107590617	107590128	70	469.28
11	107644782	107646782	107646373	76	371.72
11	107652981	107654276	107653653	35	105.81
11	107736596	107739015	107737473	266	2372.2
11	107764950	107766223	107765515	46	218.47
11	107815700	107817495	107817089	49	173.03
11	107881844	107882857	107882376	47	273.15
11	108011330	108012613	108011982	69	424.16
11	108041989	108043302	108042612	50	245.81
11	108119545	108121155	108120427	58	268.24
11	108122350	108123611	108123139	43	200.63
11	108819077	108821281	108819926	117	616.39
11	108892888	108896078	108894209	233	1691.45
11	109181357	109182269	109181859	27	105.58
11	109286615	109288080	109286992	43	172.35
11	109509279	109512886	109509998	190	887.91
11	109856390	109857627	109857156	36	127.84
11	110339920	110341066	110340455	41	135.05
11	110883284	110885062	110884409	48	181.05
11	111311966	111313033	111312437	29	103.46
11	111519279	111520697	111519975	55	278.41
11	111627347	111628554	111628029	47	241.26
11	111679008	111680852	111679674	172	930.99
11	111754984	111756093	111755421	48	265.56
11	111905057	111906572	111905915	50	147.78
11	112058332	112060086	112059384	93	319.77
11	112065112	112066599	112065797	37	132.52
11	112367827	112368935	112368338	50	202.12
11	112671706	112673846	112672774	124	714.19
11	112700828	112702295	112701678	58	290.49
11	112705455	112706577	112705859	51	290.7
11	112907063	112908175	112907651	63	122.05
11	113026204	113027623	113026783	75	161.41
11	113048940	113050548	113049810	133	886.52
11	113082395	113083847	113082810	124	863.35
11	113091473	113092656	113092043	74	198.3
11	113153149	113154169	113153758	54	339.07
11	113169247	113170876	113170055	57	239.63
11	113292075	113293428	113292718	43	163.05
11	113400373	113401707	113401034	109	778
11	113472563	113474198	113473538	108	487.01
11	113646448	113648003	113647223	137	869.03
11	113842547	113844028	113843214	50	214.28
11	114052680	114053717	114053332	35	114.54
11	114059294	114060632	114059842	101	759.85
11	114155372	114156796	114156075	65	148.88
11	114328702	114330431	114329303	119	835.85
11	114458102	114459379	114458689	59	240.48
11	114533987	114535083	114534294	31	127.78
11	114536085	114537376	114536600	30	100.12
11	114564900	114566500	114565645	102	328.88
11	114630853	114632292	114631340	70	173.03
11	114655869	114658233	114656664	231	1262.25
11	114704570	114706384	114705575	124	773.72
11	114932012	114933952	114933269	129	540.12
11	115234892	115236175	115235663	68	335.52
11	115242592	115245992	115245310	105	239.36
11	115273356	115275746	115274204	82	117.58
11	115371531	115371950	115371741	17	105.01
11	115397183	115398504	115397731	46	188.4
11	115469358	115470856	115469883	227	1632.89
11	115639976	115642325	115640767	146	573.31
11	115759872	115762161	115760457	100	375.45
11	115873463	115874804	115873978	83	177.99
11	115947676	115949391	115948327	87	365.39
11	116028734	116030271	116029654	41	151.07
11	116079561	116081712	116080341	200	1116.06
11	116172214	116174256	116173825	69	141.08
11	116193371	116194687	116194064	58	117.58
11	116362085	116363136	116362853	35	105.05
11	116453485	116454703	116453970	59	114.75
11	116482011	116483477	116482579	63	263.16
11	116522089	116524807	116522784	106	198.21
11	116674908	116676625	116675908	70	235.31
11	116839492	116841000	116840229	77	400.98
11	116942523	116943588	116943179	36	101.97
11	116975535	116977481	116977005	49	126.77
11	117157081	117158992	117157912	106	578.18
11	117173211	117175133	117174078	136	764.36
11	117177542	117179969	117178256	122	603.1
11	117180490	117182268	117181503	155	801.04
11	117192325	117194731	117193744	134	117.15
11	117202099	117203431	117202687	41	118.97
11	117205870	117207570	117206858	120	410.15
11	117270783	117272039	117271560	71	338.55
11	117339466	117341517	117340618	128	642.56
11	117358672	117360161	117359344	94	380.96
11	117376663	117378668	117377935	110	612.63
11	117383648	117385297	117384643	90	371.07
11	117487851	117490528	117489717	149	757.81
11	117685007	117686573	117685993	57	126.67
11	117784131	117785536	117784802	72	148.89
11	117800421	117801960	117801342	153	1041.33
11	117829975	117831724	117830631	120	165.75
11	117836226	117838258	117837490	193	892.72
11	117904138	117905374	117904747	43	136.8
11	118058730	118060501	118059698	207	1297.48
11	118062063	118064637	118063851	84	193.95
11	118072697	118074208	118073279	215	2134.56
11	118093417	118094473	118093770	33	147.12
11	118099904	118101310	118100696	97	684.34
11	118114735	118116521	118115493	83	299.75
11	118187982	118189556	118189098	169	1413.28
11	118297337	118298846	118298078	75	244.49
11	118298859	118301186	118300348	159	369.41
11	118913401	118915421	118914573	116	127.35
11	118942851	118946451	118945245	145	166.28
11	119070495	119072675	119071139	92	104.63
11	119382865	119385054	119383988	218	1833.87
11	119438175	119439371	119438767	39	165.85
11	119569898	119571309	119570667	102	737.4
11	119619635	119620908	119620250	32	103.98
11	119645979	119646945	119646381	28	116.48
11	119679022	119680085	119679463	43	169.87
11	119695102	119696509	119695871	75	456.66
11	119792544	119794359	119793750	71	176.48
11	120084765	120087045	120085440	291	1915.74
11	120092207	120094688	120092911	124	273.78
11	120098540	120103004	120101778	158	109.17
11	120103157	120105675	120104977	287	904.3
11	120120291	120124567	120123566	504	2359.54
11	120213338	120214843	120213988	63	112.77
11	120533579	120535072	120534356	42	104.72
11	120661392	120662537	120662086	42	141.58
11	120694863	120696057	120695290	37	139.17
11	121097837	121099504	121098648	50	206.83
11	121412908	121414127	121413763	48	248.06
12	3537148	3538599	3537895	34	115.87
12	3662155	3663498	3662808	39	125.7
12	3780147	3782074	3781556	100	437.51
12	4513884	4515126	4514483	38	159.94
12	4529512	4530896	4530193	74	336.72
12	4595334	4596186	4595606	26	117
12	5219704	5221081	5220475	108	827.76
12	5259523	5261002	5260259	101	707.21
12	5417127	5418005	5417589	32	161.75
12	8363814	8365115	8364455	48	236.16
12	8479303	8480264	8479619	33	158.79
12	8502274	8503611	8502935	50	168.93
12	8504894	8507148	8505446	64	126.38
12	9234973	9235897	9235499	28	124.05
12	9345299	9346515	9345954	64	396.68
12	9942606	9943739	9943064	49	107.62
12	10085739	10086816	10086455	41	209.2
12	11227880	11228904	11228492	32	143.15
12	12321646	12322654	12322028	38	193.76
12	12503261	12504425	12503839	28	100.6
12	12816589	12817675	12817150	52	300.76
12	12883830	12885291	12884607	114	856.77
12	12910912	12911998	12911568	87	527
12	12944724	12946247	12945300	50	223.41
12	13136166	13137456	13136720	123	428.72
12	13165943	13167211	13166607	47	232.44
12	13851463	13852771	13852105	31	101.74
12	14158745	14159688	14159146	29	129.51
12	14672210	14673469	14672854	44	208.95
12	15572670	15573878	15573434	81	554.81
12	15609725	15610852	15610365	31	124.63
12	15660082	15660821	15660325	27	139.36
12	15737596	15738600	15738233	49	293.71
12	15807241	15808926	15808002	56	242.84
12	16440958	16442193	16441201	46	228.72
12	16539079	16540974	16539655	51	190.79
12	16575331	16576665	16575975	85	584.78
12	16625293	16626299	16625966	28	112.34
12	16649844	16652039	16650921	266	1283.17
12	16663394	16664428	16664081	81	395.26
12	16860216	16861333	16860793	28	101.83
12	16862313	16863606	16862962	49	240.35
12	17366666	17368228	17367660	64	334.32
12	17563361	17565625	17564975	133	859.61
12	17632780	17633442	17633025	46	262.2
12	17753080	17754785	17753761	54	225.13
12	21422916	21425091	21423763	68	183.47
12	21431707	21433072	21432157	33	102.6
12	21468843	21469880	21469494	36	165.11
12	25327010	25328116	25327435	85	649.25
12	25408757	25409815	25409362	37	178.54
12	25419364	25420658	25419953	47	228.83
12	25578536	25579841	25579147	53	253.29
12	25718748	25719796	25719069	53	323.54
12	25780710	25782088	25781317	44	127.01
12	25782500	25785141	25783755	154	568.84
12	25893685	25894561	25893962	32	142.67
12	25947082	25947934	25947484	26	117
12	26159541	26160950	26160413	76	466.02
12	26466368	26467668	26467071	43	168.81
12	26470208	26471926	26470920	64	311.18
12	26478928	26480106	26479587	32	123.39
12	26555310	26556855	26556180	122	921.19
12	26561943	26562837	26562401	28	127.51
12	26575966	26577780	26576856	156	971.63
12	26649799	26651310	26650589	71	406.31
12	26672229	26673531	26672895	38	157.38
12	26752261	26754419	26753188	328	1859.73
12	26796583	26798501	26797544	98	251.32
12	26829105	26830835	26830282	85	497.26
12	27015330	27016799	27016313	83	531.69
12	27035719	27036893	27036407	45	224.13
12	27054518	27055719	27055045	37	161.01
12	27071703	27072605	27072028	43	256.09
12	27079069	27080910	27079827	146	1100.38
12	27122483	27123649	27122943	41	196.83
12	27140530	27142139	27141314	98	307.74
12	27162793	27163909	27163380	28	104.78
12	27209548	27210878	27210092	143	1273.74
12	27539474	27540870	27540122	55	141.27
12	27588127	27589105	27588554	79	604.93
12	27749582	27750724	27750074	67	443.25
12	27767150	27768802	27768128	58	180.96
12	27823774	27825882	27825332	236	1756.56
12	27835543	27836626	27835957	34	151.66
12	28041419	28042814	28042163	47	215.57
12	28259941	28261808	28260646	227	2122.89
12	28278042	28278987	28278585	31	144.82
12	28288644	28289966	28289383	49	241.57
12	28331289	28332107	28331583	24	103.11
12	28342382	28343106	28342616	32	135.06
12	29194068	29195546	29194705	45	190.29
12	29207531	29208726	29208207	32	125.05
12	29359938	29361159	29360545	30	102.37
12	29436135	29437071	29436559	26	105.21
12	29501789	29502957	29502394	40	184.17
12	29550074	29551459	29550667	73	253.14
12	29559355	29560247	29559712	49	316.7
12	29658843	29660100	29659426	58	324.89
12	29738822	29740286	29739510	120	938.74
12	29821391	29823129	29821968	79	439.68
12	29825420	29827142	29826289	52	215.71
12	29975162	29976484	29975882	39	162.62
12	30059941	30061185	30060621	38	163.72
12	30382412	30383788	30383139	64	365.64
12	30538738	30539986	30539302	29	100.15
12	30556907	30557882	30557473	30	133.48
12	30567261	30568664	30567892	67	364.08
12	30721142	30722358	30721762	36	151.83
12	31876209	31876884	31876453	38	188.87
12	32502566	32503413	32503103	28	133.2
12	33610825	33612077	33611482	32	119.71
12	33719258	33721630	33720678	145	958.07
12	33795301	33796669	33796046	83	414.7
12	33846864	33848282	33847600	68	395.37
12	33878081	33878941	33878541	28	131.59
12	33904795	33905876	33905390	29	111.95
12	33909431	33910723	33910168	47	229.11
12	33986755	33987643	33987064	42	249.27
12	34590643	34591666	34591130	32	143.27
12	35213160	35214585	35213851	54	268.91
[truncated: 5,989 more rows]
