# Supplementary material for: An interaction network of mental disorder proteins in neural stem cells
Source: Transl Psychiatry. 2017 Apr 4;7(4):e1082–. doi: 10.1038/tp.2017.52 (PMC5416693; doi:10.1038/tp.2017.52)
Supplement: Supplementary Table 13 [file tp201752x10.xlsx]

## Sheet: Sheet1
Known ID genes	Genes de novo mutated in ASD patients	Genes de novo mutated in schizophrenia patients	Primary microcephaly genes
Abcd1	Abca1	Acot6	Casc5
Ahcy	Abca2	Actn1	Cep152
Akt3	Abcb9	Adamts1	Mcph1
Aldh5a1	Abr	Adamts17	Phc1
Alg6	Abtb1	Akt1	Stil
Ank2	Acacb	Alcam	Wdr62
Ank3	Ace	Aldh5a1
Arhgef9	Adamts7	Alms1
Atp1a2	Adamts9	Amz1
Bbs12	Adcy5	Arap1
Bckdha	Adrbk2	Arhgef10
Bub1b	Agt	Axl
Cacna1a	Akna	Cbx5
Cacna1c	Aldh5a1	Cdca7
Cdon	Alms1	Chek2
Celsr1	Amz1	Cit
Cep152	Angpt2	Clspn
Dcx	Ank2	Cmpk2
Dnmt3b	Ank3	Col27a1
Fancd2	Ankrd17	Col3a1
Fgfr2	Ano3	Cspg4
Fgfr3	Antxr2	Daglb
Fkrp	Ap3b2	Darc
Foxp2	Apba1	Dnmt1
Gamt	Arvcf	Eef2k
Gfap	Atp1a4	Egfl7
Gli2	Atp8b2	Erf
Gnas	Bai1	Gdpd5
Gpr56	Brca1	Gfod1
Hmga2	Brf1	Gli2
Hoxa1	Btbd2	Gnao1
Itgb3	Cacna1c	Gpr153
Kank1	Cacna1g	Hist1h1e
Kcnj10	Cap2	Jarid2
Kcnt1	Capn10	Kcnq5
Kirrel3	Cars2	Kif14
Kit	Ccdc126	Leng1
Lrp1	Ccdc14	Limd1
Mapt	Ccdc28b	Lrrc4
Mcph1	Ccdc88c	Maml2
Med12	Ccnb1	Map4k4
Mlh1	Cd151	Med29
Mll3	Cdh13	Mki67
Mlycd	Cep192	Mll3
Msh6	Cep350	Mrc2
Myh9	Cgnl1	Myh10
Naglu	Chmp1a	Myh9
Nedd4l	Cmpk2	Myo18a
Nfix	Col23a1	Myo18b
Nhs	Col27a1	Myof
Nog	Cpd	Ncor2
Notch3	Cul7	Nos3
Nrxn1	Dapk1	Nrxn1
Plcb1	Depdc7	Nup210
Ptch1	Deptor	Pag1
Rasgef1b	Dis3l2	Parm1
Rnaseh2b	Dll1	Pdzd2
Rtel1	Dmpk	Phf19
Sall1	Dmxl2	Plcl2
Shank3	Dnajb9	Plekha6
Slc12a6	Dnmt3a	Plekhh1
Slc35c1	Dohh	Prkcb
Slc4a4	Dpysl3	Prune2
Slc6a8	Dusp14	Psmc2
Syngap1	Dzip3	Qser1
Tcf4	Ebf3	Rarg
Tgfbr2	Efcab5	Sgsm2
Tnk2	Efna2	Sharpin
Ttc8	Ehd2	Slc19a2
Wdr62	Emilin1	Slc4a8
Zdhhc9	Erp44	Slc7a6
	Faf2	Speg
	Fam136a	Srcin1
	Fnbp1l	Syngap1
	Fyco1	Syvn1
	Gnao1	Tcp11l2
	Gnas	Tinf2
	Golga4	Tlk2
	Golga5	Tmem87b
	Gpr146	Tonsl
	Gpr179	Tor1aip1
	Gprin1	Trak1
	Gramd1b	Tub
	Gramd2	Ubqln1
	Hcn2	Vps11
	Hdac9
	Hnrnpul1
	Igsf10
	Igsf3
	Incenp
	Iqgap3
	Ireb2
	Itga2b
	Kctd20
	Kif21a
	Kifc3
	Kirrel3
	Klhl28
	Lipt1
	Lipt2
	Lix1
	Lnx1
	Lysmd1
	Mcam
	Mcm6
	Mki67
	Mlh1
	Mns1
	Morc3
	Mr1
	Msh6
	Mterfd2
	Mtmr9
	Mybpc1
	Myo5a
	Nav2
	Ncapd2
	Nedd9
	Nfib
	Nmt2
	Nos3
	Notch3
	Nrxn1
	P4ha2
	Pcdh1
	Pcolce
	Per2
	Phf19
	Plcd4
	Plod2
	Plxnb3
	Poglut1
	Pold1
	Ppp2r5d
	Prkca
	Prkd1
	Prkdc
	Prune2
	Psmd12
	Psme4
	Psmg4
	Ptgfrn
	Ptplad1
	Rad51
	Rbms3
	Rcor2
	Rfwd3
	Rfx2
	Rgma
	Rnf25
	Rorb
	Scarb2
	Sdc3
	Sdccag3
	Sdk2
	Sec16b
	Sec24d
	Sema4c
	Sema5a
	Sh2d3c
	Sin3b
	Slc25a39
	Slc38a3
	Slc41a3
	Slc4a4
	Slc6a1
	Slc6a13
	Slc6a8
	Slc8a2
	Snapc3
	Snx5
	Sox6
	Sp3
	Speg
	Stard10
	Stil
	Stk36
	Stt3a
	Suv420h1
	Sv2a
	Syngap1
	Syt7
	Tdp1
	Tecta
	Tfeb
	Thbs3
	Thsd7a
	Tipin
	Tle4
	Tlk2
	Tmem39b
	Tnrc6b
	Top1mt
	Tor1aip2
	Trak1
	Troap
	Trpm3
	Tspan4
	Usp24
	Usp30
	Usp45
	Vav3
	Vcp
	Wdr26
	Wdr37
	Wnt9a
	Zfp69
	Zfpm2
	Zhx3
	Zwilch
